# Supplementary material for: Transcriptomic and experimental identification of immune- and telomere-related genes in pelvic organ prolapse
Source: Front Pharmacol. 2026 May 22;17:1759552. doi: 10.3389/fphar.2026.1759552 (PMC13236949; doi:10.3389/fphar.2026.1759552)
Supplement: Supplementary file 1 [file DataSheet2.xls]

## Sheet: Sheet1
Supplementary Table 2 RT - qPCR primer sequences
Primer	Sequence
CCNL1 F	GGGCCTCATTCGACAGCTAC
CCNL1 R	CCGGAATCAGAGAGTGGTCG
PBEF1 F	CAGTGCCTGTATCTGTGGTCA
PBEF1 R	TGGCAGCAACTTGTAACCCT
Internal reference-GAPDH F	ATGGGCAGCCGTTAGGAAAG
Internal reference-GAPDH R	AGGAAAAGCATCACCCGGAG
