# Supplementary material for: Transcriptomic and experimental identification of immune- and telomere-related genes in pelvic organ prolapse
Source: Front Pharmacol. 2026 May 22;17:1759552. doi: 10.3389/fphar.2026.1759552 (PMC13236949; doi:10.3389/fphar.2026.1759552)
Supplement: Supplementary file 2 [file DataSheet1.csv]

V1
ASF1A
ASF1B
ATM
ATR
ATRX
BLM
CBX3
DAXX
ERCC4
FANCD2
FEN1
H3F3A
HMBOX1
NSMCE2
PCNA
PINX1
PML
POT1
RPA1
RPA2
RTEL1
SP100
SUMO1
TERF1
TERF2
TERF2IP
TERRA
TERT
TINF2
TOP3A
UBE2I
XRCC6
CDKN1A
DNMT1
HDAC7
PARP2
SENP6
TEP1
AASDHPPT
ACP1
ACTR5
ACTR8
ALYREF
SLF1
ANP32B
ANP32E
APEX1
API5
APLF
ARF3
ARF4
ARF5
ARHGDIA
ARID3A
ARID4A
ARID4B
ATRIP
AURKA
AURKB
AZGP1
BARD1
BCCIP
BRCA2
BRIP1
BUB3
BZW1
C14ORF166
FAAP100
FAAP24
C1QBP
RTCB
TTI2
CACYBP
CAND1
CARM1
CBFB
CBX1
CBX5
CCAR2
POLR1A
CCNA2
CCT2
CCT4
CCT5
CCT7
CDC25A
CDC25B
CDC73
CDCA8
CDK1
CEP164
CGGBP1
CHAF1B
CHEK1
CHFR
CHMP4B
CHTF18
CIRBP
CLIC1
CLSPN
CMPK1
CPSF6
CREBBP
CSE1L
CSNK2A1
CSRP1
CTBP1
CTDP1
DBF4B
DCLRE1A
DCLRE1B
DCLRE1C
DCTN2
DDB1
DDX1
DDX39B
DDX5
DHX15
DKC1
DNAJA1
DNAJA2
DNAJB1
DNAJC8
DNAJC9
DNMT3A
DNMT3B
DNTT
DUT
E2F1
E2F2
E2F3
E2F4
ECT2
EDF1
EFTUD2
EID3
EIF4H
EIF5A
EIF5A2
ELAVL1
EMD
EME1
ERCC1
ERCC2
ERCC3
ERCC5
ESRRA
ETAA1
ETFA
ETHE1
EXO1
FAM175A
FAM50A
FAM84A
FAM84B
FANCA
FANCB
FANCC
FANCE
FANCF
FANCG
FANCI
FANCL
FANCM
FBL
FBXO18
FH
FKBP5
FUBP1
FUS
GAR1
GATAD2B
GBE1
GEN1
GET4
GMNN
GMPS
RACK1
GNL3
GPKOW
GRWD1
GTF3C3
H2AFX
H2AFY
H2AFY2
HAT1
HDAC1
HDAC2
HDAC3
HDGF
HELZ
HIC1
HINT2
HIST1H2AA
HIST1H2BA
HIST1H2BB
HIST1H4H
HIST3H3
HLTF
HMGA1
HMGB1
HMGB1P10
HMGB2
HNRNPA1
HP1BP3
HSD17B10
HUS1
IDH3A
INO80
INO80B
INO80E
ISG15
ITGAX
KAT2A
KAT2B
KDM1A
KDM4A
KDM4B
KDM4C
KHDRBS1
KHSRP
KIF4A
KMT2A
KPNB1
LASP1
LEMD2
LGALS1
LGALS7
LIG1
LIG3
LIG4
LMNB1
LONP1
LRIF1
LRRC41
LRWD1
MAT2B
MBD3
MCM2
MCM3
MCM4
MCM5
MCM6
MCM7
MCPH1
MCRS1
MDC1
MKI67
MLH1
MORC4
MRE11
MSH2
MSH3
MSH4
MSH5
MSH6
MTA1
MTF2
MUS81
MUTYH
NABP1
NABP2
NACA
NAMPT
NANS
NAT10
NBN
NCAPG
NDC80
NSMCE3
NELFB
NFRKB
NHEJ1
NHP2
NIPBL
NIPSNAP1
NOP10
NOP9
NOSIP
NR2C1
NR2C2
NR2F1
NR2F6
NRIP1
NSMCE4A
NSUN2
NUDC
NUDT21
NUMA1
STN1
OLA1
ORC1
ORC2
ORC4
ORC5
ORC6
OTUB1
PA2G4
PABPC1
PALB2
PARK7
PARP1
PARP4
PAXIP1
PCNP
PDCD4
PDCD6
PEBP1
PES1
PHF1
PHF20L1
PIAS1
PIAS3
PKMYT1
PLK1
PMS2
PNKP
POLA1
POLA2
POLD1
POLD2
POLD3
POLD4
POLE
POLE2
POLE3
POLE4
POLH
POLL
POLM
POLR1B
POLR1C
POLR1E
POLR2E
PPME1
PPP1CA
PPP1CB
PPP1CC
PPP1R10
PRIM1
PRIM2
PRKDC
PRMT1
PRMT2
PRMT3
PRMT6
PRPF19
PRPF31
PRPF4B
PSMA7
PSMA8
PSMB6
PSMD10
PSMD5
PSME3
PTMS
RAB10
RAB1B
RAB35
RAB5C
RAB6A
RAD1
RAD17
RAD18
RAD21
RAD23B
RAD50
RAD51
RAD51AP1
RAD51B
RAD51C
RAD52
RAD54B
RAD54L
RAD9A
RANP1
RB1
RBBP7
RBBP8
RBL1
RBL2
RBM14
RBM8A
RCC1
RCC2
RCOR1
RECQL
RECQL4
RECQL5
REV1
RFC1
RFC2
RFC3
RFC4
RFC5
RIF1
RMI1
RMI2
RNF8
RPA3
RPAIN
RPRD1B
RUVBL1
RUVBL2
SAE1
SARNP
2-Sep
SERPINB12
SET
SFR1
SGO1
SHMT1
SIMC1
SIRT1
SIRT6
SKP1
SLX4
SLX4IP
SMARCA1
SMARCA5
SMARCC2
SMC1A
SMC3
SMC5
SMC6
SMCHD1
SMG1
SMG5
SMG6
SMG7
SND1
SNW1
SOD2
SP110
SRP14
SRSF9
SSB
SSRP1
STAG1
STAG2
STIP1
STOML2
SUMO3
SUPT16H
SUV39H1
SUV39H2
KMT5B
KMT5C
SWI5
TAF15
TAGLN2
TARDBP
TCEA1
TCOF1
TDP1
TDRD1
TDRD10
TDRD12
TDRD3
TDRD5
TDRD6
TDRD7
TDRD9
TDRKH
TELO2
TERC
TFPT
TFRC
TMEM109
TMEM201
TNKS
TNKS2
TOP1
TOP2A
TOP2B
TOP3B
TOPBP1
TPR
TREX1
TREX2
TRIM28
TRIP13
TTI1
UAP1
UBA1
UBR5
UBTF
UBXN1
UCHL1
UIMC1
UPF1
USP7
VCP
WDR61
WDR82
WEE1
WRN
WRNIP1
XPO1
XRCC1
XRCC2
XRCC3
XRCC4
XRCC5
YBX3
YWHAB
YWHAE
YWHAG
YWHAQ
YWHAZ
ZBTB44
ZCCHC7
ZMYM2
ZNF827
ZSWIM7
AR
BHLHE40
BRCA1
CTCF
CTCFL
E2F5
E2F6
EGR1
EPAS1
ESR1
ESR2
ETS1
ETS2
ETV1
EWSR1
FOS
GLI1
GLI2
HIF1A
HOXA7
IKZF1
IRF1
JUN
JUND
MAD1L1
MAZ
MBD2
MEN1
MITF
MXD1
MYB
MYC
MYCN
MZF1
NFAT5
NFATC2
NFKB1
RELA
NFX1
NR2F2
PAX5
PAX8
PITX1
RUNX2
SMAD3
SP1
SP3
STAT3
STAT5A
TCF7
TCF7L2
TFAP2A
TFAP2B
TFAP4
TP53
TP73
USF1
WT1
ZBTB48
BAZ2A
KLF4
CTNNB1
TEN1
ORC3
ETV4
FLI1
ACD
ACYP2
TSPYL6
NAF1
ZNF208
DNA2
HRG
IDH1
RINT1
TNKS1BP1
ZSCAN4
TP53RK
MYEF2
HNRNPM
OSGEP
PIF1
KMT2C
SERBP1
HABP4
YRDC
RBBP5
ATAD5
RRAGA
RRAGB
TNIP3
TNIP2
TNIP1
MMS19
THOC7
PIAS4
RPL13
PBRM1
SAP30
SAP30L
CHMP4BP1
CHMP4A
MED18
CCNL1
CCNC
CCNL2
CCNT1
CCNT2
FAM58A
UBE2A
UBE2B
OSGEPL1
KMT2D
SETD1A
SETD1B
EZH1
EZH2
SIRT4
SIRT5
CHMP4C
CHMP7
NCBP2L
NCBP2
NAA11
NAA10
HIST1H4B
HIST4H4
POLR2B
THOC5
TOX4
THOC2
THOC6
THOC3
CTC1
ACAT2
ACTB
ACY1
ADPRH
AHCY
AKT1
ALDH3A1
ALDOA
AMPD2
AMPH
SLC25A6
ANXA2
ANXA4
ANXA5
ARRB1
ZFP36L1
CALD1
CALML3
CARS
CKB
CLK3
CRK
CRYBB1
CRYGS
CRYM
DBN1
DCX
DPYSL3
EEF1D
EIF4B
CTTN
ENO2
ENSA
EPB41L1
EPHX2
FABP2
FES
NR5A1
GAGE5
GAMT
GAPDH
GSS
HIST1H1A
HAGH
HCLS1
HGD
HLCS
HMGN1
HMOX1
HNMT
HOXA3
HSPA1A
HSPA6
IL1RN
IVL
RPSA
LDHA
LDHB
MAGEA4
MDH1
MPG
MSN
MT1X
MT3
NAP1L1
NASP
NCL
NEFL
PRDX1
PALM
PCP4
PDE1B
PEPD
PFKP
PGM1
PNMT
PPM1G
PPP1R2
MAP2K3
PTMA
PEX5
MAP4K2
RBMY1A1
RGS3
RPL19
S100P
MAPK12
SARS
SH3GL2
SNCG
SOAT1
SOX5
SRM
SUPT5H
SYK
TAGLN
TALDO1
TBCA
TBCD
TBL1X
TKT
TPI1
TUBB2A
WARS
WFS1
RNF113A
IFRD2
HIST1H2AL
FKBP6
MADD
PEA15
CPNE3
NOL3
CLIC3
DOK2
MAP7
TMSB4Y
TMSB10
DDX21
BCL7B
GPR52
TRIP10
HMGN3
DDX23
XAGE2
BAG3
PRDX6
DHX38
KEAP1
RNF10
DPP3
TSSC4
BCAP31
GPA33
STUB1
PAK4
RTN3
AKR1A1
TUBB3
HMGN4
PAICS
ARID3B
TRIM16
GAS2L1
RGS14
RBBP9
WDR4
TOMM34
OGFR
WDR5
PACSIN2
AKR7A3
NCDN
COTL1
HAAO
SH3BP1
AIPL1
FKBP8
PGLS
CHMP2B
RPAP1
CCDC9
OR2H1
GNMT
SULT1B1
C19orf53
DBNL
PHPT1
PACSIN3
PACSIN1
TNPO2
HDGFRP3
SBDS
PIPOX
BIN2
ISYNA1
SCLY
C9orf78
PRMT7
KLHDC4
EPS8L1
RPP25
BANP
PGM2
UFSP2
TRMT1
LYAR
ENAH
LANCL2
RGMA
AKR1B10
ANKMY2
CAMK1D
RTN4
CORO1B
KIAA1191
PRX
RBKS
PDLIM2
C12orf43
AHNAK
RPAP3
KCTD17
CCM2
FERMT3
TBC1D10A
ZNF414
AFAP1L2
PTPN5
SCRN2
LRSAM1
PAGE5
SYAP1
NXNL1
CCDC43
C17orf49
JSRP1
LRRC25
NUDCD2
APOBEC3F
DHFRL1
TUBB
NAIF1
PAGE2
CPNE2
PHYHD1
NUDT14
BOD1L1
CCDC137
C1orf174
ANXA8L1
MICA
ASS1
HNRNPK
HSP90AB1
IPO5
OCM2
PKM
PRKCB
SRSF6
SULT1C2
AIMP2
EIF3G
VGLL4
FAM131B
DDX39A
DNPH1
HEXIM1
ARPP21
DDX19B
ACOT7
TWF2
TOR1AIP1
WIPI2
KIF1BP
BABAM1
LGALSL
MRTO4
THG1L
MAGOHB
APPL2
PPP6R3
CPPED1
C19orf66
CEP85
NOL12
NUDT18
PYM1
HDGFRP2
PHYKPL
C15orf57
FAM122A
ZC3H18
HEXIM2
SIRPD
REM2
CNST
PROSER2
ZNF790
PDGFRA
MORC3
CDK2
RNF4
SENP2
ZNF451
SENP1
SENP3
SENP5
SENP7
CASP7
PGD
MAP4
FBP1
PAFAH1B3
EVL
CFL1
ADA
TRIM15
AK1
TUBB4B
NCBP1
CPSF4
GRHL2
HNRNPD
HSP90AA1
NOS3
RFPL3
SCYL1
ARID1A
DEK
KLF2
SNAI1
TAL1
VDR
AVPR1B
CAMK2A
CASK
CDKL2
DLG2
DLG4
DNAJC3
EDN2
EIF2AK4
FGFR3
GNE
KSR2
LCP2
MAP3K4
MAPK1
MAPK14
NEK2
NEK6
NEK7
NEK8
RAC1
RPS6KA5
RYK
AKAP8
BDKRB2
BMP2K
CAMK2G
CD7
CDKN2B
CERK
DCK
DMPK
DTYMK
DUSP10
FGFR4
GAP43
IKBKAP
IRAK1
MAP3K1
MAP3K2
MAP3K3
MAP3K5
MAP4K3
MAPK3
MAPKAPK5
MET
MPZL1
NEK4
NTRK1
PCK1
PI4K2B
PIK3C2B
PKIB
PPP1R1B
PRKAR2A
PRKAR2B
PRKCQ
PRKCSH
PRKD2
PTPRG
RAPGEF3
ROCK1
ROCK2
RPS6KA4
RPS6KB2
SEPHS2
SOCS1
SPA17
SPHK2
SRC
STK16
STK19
TNIK
UGP2
YES1
STK26
STRADA
MAPK15
COQ8B
CDK20
PAK5
MAST1
BRSK2
IP6K3
EPHA6
APPL1
IQCH
PPP1R17
RPRD1A
MAP2K7
TPRXL
ACAD10
NADK
LOC100421108
ILF3
BASP1
ATP5O
DLAT
GLG1
DAP3
RPN2
CAPRIN1
G3BP1
IGF2BP1
ATP1A1
PAPSS1
FBXO22
IGF2BP2
ATP5F1
IGF2BP3
SLC25A5
MARCKS
PGRMC1
RPN1
EIF5B
ATP5A1
RPL26
RPL27
RPLP1
ABCF1
DDX3X
NPM1
FARSA
RPL27A
RPS20
ATP2A2
KRT10
NONO
SLC3A2
ATP5B
RPL21
FKBP3
AIFM1
HNRNPCL1
GIGYF2
RPL23
DDX17
DLST
CDC37
RPL23A
NAA15
CKAP4
APEH
DHX9
ATP6V1A
RPL31
RPL36
PDAP1
RPL10
EIF5
TPT1
SYNCRIP
ILF2
RPLP2
RPS7
RPL12
HNRNPA0
YBX1
RPL26L1
RPL17
CTNNA1
IPO8
WDHD1
REEP5
GARS
PPP1R7
PHGDH
ALDH2
ANXA1
SERPINH1
PSPH
PSAT1
OXCT1
GSPT1
ASNS
ALDH1A1
PUS7
PKLR
ABCC8
UROS
ABCC2
PAFAH1B1
CFTR
POR
RPL34
CHTF8
RABL2B
SP140
ACTR2
VPS54
WDR31
LRRC18
RPS4X
RPS4Y1
CNOT4
LGMN
TCHHL1
USP20
TRAPPC2
CREB5
NAA30
FOXP4
FOXP1
RPS10
USP21
RPS11
FPGS
RPS15A
RPS16
RPS17
RPS19
ABCC5
RPS21
ARF1
LRRC63
BRMS1
RPS23
RPS14
CHN1
ARRDC2
RPS27
RPS28
CALML4
RRM1
CSTF3
ZNHIT3
CABP1
ARL4A
FOXK1
PARL
PRPS2
RPS4Y2
PNCK
CHN2
MLH3
ACTR3B
HSP90AA2P
INCENP
UEVLD
GDAP1
XRN1
WDR38
SLC7A6
POMT1
PNKD
UBXN2B
CDC16
ABCC6
ARHGAP9
KDM6B
LRRIQ4
ASPG
ARRDC5
ISCA1P1
RB1CC1
CDK10
ZGRF1
PSMB11
RAP1GDS1
ELOVL7
ASH2L
ABCC4
CDC27
FOXP3
HHAT
ADK
PPP6C
ADSS
RACGAP1
SLC7A7
SLC25A19
GINS3
SLC7A9
USP8
SMARCA4
ATF7
KARS
DNAJA4
AHCYL2
ELOVL6
HYOU1
RPS27A
ARHGAP26
RAB29
DOLPP1
PTGES3L-AARSD1
FZR1
ANAPC7
PDK3
TGFBRAP1
SEC61A2
UBTFL1
NDOR1
ABCC3
EFCAB3
SIN3A
CDC20B
RNF222
ARHGAP27
MPND
POC1A
MOV10L1
TUBB8
LRCH1
DHX16
ACTR3C
TSPY4
RAB7B
EIF2B3
CDK16
CDK17
ZNHIT6
FOXO4
EFCAB9
FOXP2
PPP2R1B
VAMP4
C1D
DHX35
TNPO3
RAB9A
TSPY1
FOXJ3
ABCC10
ARHGAP23
DHX33
POC1B
PDK2
RNF7
RPS10-NUDT3
WBSCR22
PRPS1
EIF4A1
BNIP1
NSFL1C
RNF40
ATAD2B
AHCYL1
ELOVL5
FOXM1
HIP1
TSPY8
USP2
PRPSAP2
PRPF4
CDC20
PIK3CB
ATF2
ELOVL1
USP39
GDAP1L1
PAF1
DNAJC6
UTY
CLPB
CDK8
CDK9
LPIN1
AARSD1
CDK15
SLC7A8
ARPC5
PSMD11
ARHGAP12
TFAM
ABCB7
RRAGC
AAR2
ISCA2
TRAP1
ACTR3
PDK1
RHBDL1
VPS36
SIGMAR1
PIK3CG
ARL4C
TSPY10
GAPVD1
EIF3J
LEO1
HSPH1
ANAPC4
GAK
RABGEF1
CDK14
SETSIP
TEX2
PIK3C2G
GMIP
PHLPP2
TUBB4A
SMARCA2
HAGHL
FOXO6
CDK11B
KDM6A
DARS
VAMP1
SIN3B
DDX46
CABP4
ZMIZ2
CDK19
DHX8
HIP1R
TUBB6
PTPN23
HMG20A
RHBDL2
CALM2
RABL2A
CSTF2
PIK3C3
SP140L
GSTZ1
CDK11A
TXNIP
PSMD12
SNF8
HSPA4L
XRN2
ARRDC1
TRAPPC4
CABP2
ATG16L2
CAMKV
ADSSL1
SUZ12
AHSA2
PIK3C2A
CNPPD1
AHSA1
NAA35
PIAS2
ARRDC3
CALM3
DAW1
PRKD1
VAMP2
RHBDL3
CALML6
PRPSAP1
PDXK
FOXF2
FOXJ1
FOXO3
AARS
TRIM23
ARL4D
ARF6
EIF4A2
HSPA4
JUNB
OPHN1
CDK18
PFDN1
POLR2G
PSMC3
PSMD8
SMARCC1
SMARCE1
TNNC2
TNNC1
HSP90B1
TSPYL1
SLC7A5
PPM1D
CAMK1
CDK13
VAMP8
FOXH1
PSMB8
MED14
GCSH
ARHGAP35
FOXK2
RAB7A
CDC23
VAMP3
POLR2D
SNRNP40
MRPL49
ABCC1
PIK3CD
MED12
GNL1
PIGK
ABCB6
ABCC9
ARPC2
PRKD3
PIK3CA
POLR2I
TLN1
TSG101
HMG20B
RNASEH2A
PSMC4
VAMP5
PSKH1
RAB32
RPL10A
SEC63
PIGN
NUFIP1
SEC61A1
POMT2
MRM2
ATAD2
PPP2R1A
RBX1
SLC7A11
PIK3R4
MDN1
PPM1F
LPIN2
IPO13
DHX34
EIF4A3
PPM1E
USP33
TLN2
CDK12
RTF1
CSTF2T
RRP8
UPF2
GPATCH4
RPS27L
MED31
NAA20
LSM7
LSM8
VPS28
TUBE1
RAB9B
CALML5
LRRC40
ELOVL2
UBE2R2
IWS1
GPATCH1
TSR1
PNPO
DHX32
DNAJC11
SMU1
LSG1
FOXJ2
ARHGAP15
LRRC59
WDR5B
RNF20
SLC7A10
ZMIZ1
HHATL
AARS2
ARHGAP21
VPS18
RRAGD
TSPYL4
TSPYL2
RAB38
SUDS3
RPS18
TSPY2
GIGYF1
ELOVL4
ARV1
UPF3B
UPF3A
MRPL34
DDX50
NOC4L
DSCC1
ARHGAP10
LRRK1
ERMP1
ARL14
ILKAP
TUBB1
ISCA1
ARPC5L
SYDE2
PRPF38A
BRMS1L
VPS25
EFCAB7
ABCC11
LRCH3
RHPN2
PSKH2
ABCC12
TSPYL5
HELB
RHPN1
MED12L
TADA1
EXOSC6
DQX1
ARL11
SLC7A13
FLCN
ELOVL3
LRR1
ARHGAP42
PPM1K
NAGS
PCSK9
TUBB2B
ARL5B
ARRDC4
PHLPP1
NAT16
USP50
TSEN54
ATG16L1
CALM1P1
HSP90AA4P
HSP90AA5P
HSP90AB3P
HSP90AB4P
RPS10P5
RPS4XP21
TSPY26P
TSPY6P
UBTFL6
ARHGAP45
FAM197Y5
FAM197Y1
APAF1
TEX13A
TEX13B
PABPC1L2A
PABPC1L2B
SART3
PPM1N
AMPD1
AMPD3
GMDS
UAP1L1
STX10
STX6
STX8
CNOT2
FXN
TRMT5
DMAP1
MED13
MED13L
BET1
BET1L
SLC25A33
SLC25A36
DHDDS
PLCB1
PLCB2
PLCB3
PLCB4
PLCD1
PLCD3
PLCD4
PLCE1
PLCG1
PLCG2
PLCH1
PLCH2
PLCL1
PLCL2
PLCZ1
PGS1
PDS5A
PDS5B
MRPS11
RIDA
CSNK1A1
CSNK1A1L
CSNK1D
CSNK1E
CSNK1G1
CSNK1G2
CSNK1G3
TTBK1
TTBK2
VRK1
VRK2
VRK3
ANAPC1
ARHGEF28
CENPO
CMTR1
EHMT1
KCTD16
MASTL
NCAPD3
PHAX
TBX15
TENM3
AHR
ATF1
FOXL2
CEBPA
FOXD2
FOSB
FOSL2
GTF2B
HNF4A
MAX
MXI1
MYF5
MYF6
MYOG
NFKB2
REL
RELB
REST
TAF9
TBX2
TFAP2C
USF2
XBP1
ZNF32
FOSL1
HMGA2
ATF6
BCL11A
MYOCD
ZBTB9
KLF9
NFATC1
POU5F1
PPARG
ZBTB16
ZEB2
NR1H3
TCEAL7
ANKLE1
CCDC155
CCNE1
CCNE2
CCT3
CCT6A
CCT8
CDC45
CERS1
DHX36
DMC1
DOT1L
DPY30
DYDC1
DYDC2
GNL3L
GREM1
HDAC8
HIST1H3A
HIST1H4A
HNRNPU
LEMD3
LSM11
MAJIN
MEI1
NLRP2
NSMCE1
NUP98
NVL
PARM1
PARP3
PTGES3
PURA
RAD21L1
SETX
SHQ1
SLX1A
SMARCAL1
SNRPB
SNRPD3
SNRPE
SPO11
SUN1
TCP1
TERB1
TERB2
TFIP11
WRAP53
TNFRSF6B
RMRP
MLX
TFE3
TFEB
TFEC
RBBP4
RFWD2
KLF1
KLF12
KLF15
KLF17
KLF3
KLF5
KLF6
KLF7
KLF8
FOXN1
FOXN2
FOXN3
FOXN4
FOXR1
GATA1
GATA2
GATA3
GATA4
GATA5
GATA6
TRPS1
MECOM
PRDM16
ZNF497
ZNF837
YY1
YY2
ZFP42
JAZF1
TEAD1
TEAD2
TEAD3
TEAD4
HIST1H3B
HIST1H3C
HIST1H3D
HIST1H3E
HIST1H3F
HIST1H3G
HIST1H3H
HIST1H3I
HIST1H3J
HIST1H4C
HIST1H4D
HIST1H4E
HIST1H4F
HIST1H4I
HIST1H4J
HIST1H4K
HIST1H4L
HIST2H4A
HIST2H4B
ALPL
CCNB1
CTSC
COCH
DHFR
DSG2
GABRB3
GLDC
HMMR
KCNS3
LCK
RARRES2
ST6GAL1
SORL1
IFITM1
NFE2L3
TRIM22
LYPLA1
PIM2
RRAS2
PASK
FRAT2
CECR1
NUP107
SLC39A10
NLGN4X
LRRN1
ANOS1
TMX1
AKIRIN1
THEMIS2
MIS18BP1
ZNF148
UBE2D3
ZNF703
ACLY
ACTN1
AP2A2
ABCD1
ATP2B1
ATP2B3
DST
CENPF
CSNK2A2
CYLC2
DMD
DOCK2
ATN1
ERH
FHL1
GTF2A1
GTF2A2
HK1
IVD
KPNA2
MARK3
MECP2
MYH9
MYH10
MYO1C
MYO10
NME4
OPA1
PCBP1
PCMT1
PFKL
PLAT
PLOD1
PLOD2
PPP2CA
PPP2CB
REV3L
RING1
RNF2
BRD2
RPS2
RPS6
RPS8
RYR2
S100A7
S100A8
SFPQ
SNRNP70
TAF2
TBX1
TF
TRPC5
UGDH
UTRN
SF1
USP9X
DUSP11
IRS4
DDX3Y
PABPC4
MCM3AP
MYOM2
SRSF11
FXR2
TBPL1
KIAA0430
G3BP2
SEC16A
USP15
THRAP3
AASS
SF3B4
SEC24B
PITRM1
PRDX4
PRDX3
CLASRP
ATXN2L
CEP131
FBXO21
ZC3H13
GPATCH8
CYFIP1
GANAB
SYNE2
KIF13B
SYNE1
ARHGEF18
MACF1
SKIV2L2
SRRM2
ZNF281
SDF2L1
KIAA1429
CHD5
SAP30BP
REPIN1
RBM15B
YTHDF2
LARP7
YTHDF1
C20orf27
DARS2
CHD7
BAIAP2L1
ARHGAP20
DHX37
CHD8
EEFSEC
MCCC2
TBC1D15
NT5DC2
PYCRL
KCTD15
DHX40
SLTM
SNX22
EDC3
GRPEL1
TMPRSS13
LDOC1L
ZGPAT
TRIM47
ZC3HAV1L
ARMC6
PAXBP1
OSBPL9
OSBPL11
RAVER1
MACROD2
RBM33
CFAP58
U2AF1L4
RSBN1L
YTHDF3
RALGAPA1
RASGEF1C
GCOM2
KIAA2022
ZKSCAN4
TMEM173
SETDB1
EP300
HDAC9
USP22
BMP7
CACNA1B
CYP2E1
FOXD4
GAS8
PCNT
PSMD13
SDHA
SLC6A12
ZNF140
DOC2B
[truncated: 24 more rows]
