# Supplementary material for: Transcriptomic and experimental identification of immune- and telomere-related genes in pelvic organ prolapse
Source: Front Pharmacol. 2026 May 22;17:1759552. doi: 10.3389/fphar.2026.1759552 (PMC13236949; doi:10.3389/fphar.2026.1759552)
Supplement: Supplementary file 3 [file DataSheet3.csv]

logFC	AveExpr	t	P.Value	adj.P.Val	B
MYH3	2.21223100628225	10.2090599431988	5.50822708446464	0.0000130484285994911	0.210980042025172	1.05496467263807
TREM1	2.33320254340481	9.38827507627305	5.02233357217783	0.0000433459251627536	0.350430131978281	0.408181590589636
CTHRC1	1.4417527382217	13.7595645034028	4.67479178573754	0.000103121117553579	0.354771715740472	-0.0750402518997095
THBS1	2.01999164693142	14.0968274500891	4.64006362457551	0.000112473966013628	0.354771715740472	-0.124165529868775
MTMR10	1.27857172772009	8.45655989130975	4.62234765279045	0.000117568310947971	0.354771715740472	-0.149280472055015
CORO2B	1.2470231877464	8.18427369752644	4.47564322623751	0.00016969557274536	0.354771715740472	-0.358609181492795
TAC1	2.00095135790525	9.82819999075654	4.46564541670634	0.000173994159045458	0.354771715740472	-0.37295906692577
ANGPTL5	1.85185518530085	10.2858989531035	4.46212900016675	0.000175531803198947	0.354771715740472	-0.378008639765521
GDAP1L1	1.11571731588604	8.84542466085443	4.33726631202116	0.00023989833695006	0.393139538195691	-0.558104860247126
PMEL	1.93096729944008	9.12767138934646	4.33189378701995	0.000243144002842285	0.393139538195691	-0.565887146864545
CASC4	1.41844517416342	9.66845971471048	4.25401282976929	0.000295423286240043	0.434245374110478	-0.678986523759652
RGS4	1.71929367219885	10.173661255558	4.09725683248939	0.000436996185269858	0.557666270394979	-0.908100621608816
TNFAIP6	1.84037923224486	11.4666048472676	4.0344069809143	0.000511133734827712	0.557666270394979	-1.00043941171889
VCAN	1.22570211865451	13.053752901497	3.98945323603749	0.000571688574469458	0.557666270394979	-1.06662818331435
THBS2	1.23419645029961	14.7253313638648	3.95245847041675	0.000626812821096311	0.557666270394979	-1.121178767632
MYL2	1.08818726284272	8.67730671650604	3.94773361088505	0.000634221797181537	0.557666270394979	-1.12815067354734
PARP11	1.28014871318147	8.75130397586893	3.94655540065281	0.000636082791295045	0.557666270394979	-1.12988938191592
CRYBB2	1.25549454976337	10.1256892974256	3.9405720786868	0.000645617237412198	0.557666270394979	-1.13872009827392
STEAP1B	1.07663656450149	11.8301102862018	3.93458020561681	0.00065530701574028	0.557666270394979	-1.14756510380801
MAGEA10	1.17570424708635	8.48442019062674	3.90077161433573	0.000712738165275916	0.576213169717315	-1.19750218776428
KRTAP8-1	1.05867193293964	8.91188151189861	3.85742277283586	0.000793705458431997	0.611115407494617	-1.26159905922311
ZNF569	1.18788708986752	10.0154027245202	3.81950312716163	0.000871936732472298	0.627864834747589	-1.31772314624477
MMP19	1.58450997850574	13.1945260195309	3.80981183737719	0.000893122097791734	0.627864834747589	-1.33207429409612
MOG	1.13623079107877	9.29938983707795	3.79262011926627	0.000931959785535743	0.627869073846976	-1.35753887909631
DYRK3	1.03047752390979	12.8381861888905	3.70199243524561	0.00116589040110244	0.655532453660127	-1.49188937452017
SLC2A12	1.51623532477252	9.40189468737834	3.70130502589997	0.00116786901497707	0.655532453660127	-1.49290897163508
GEM	1.24423204253601	15.1814703969021	3.6673560945779	0.00126980425318428	0.655532453660127	-1.54327023323849
SAC3D1	1.22883629385842	8.7862286280895	3.64421749412226	0.00134423894248531	0.655532453660127	-1.57760051833175
ZSCAN29	1.01281078996965	9.26496824769221	3.62605017247028	0.00140566866011777	0.655532453660127	-1.60455669263092
CLC	1.37159230573847	9.04802301689249	3.6137159729587	0.00144893607797385	0.655532453660127	-1.62285815311738
PPP1R15B	1.32541786901831	10.424268575563	3.61194863796889	0.00145524181153697	0.655532453660127	-1.62548052075444
OR51F2	1.16150013418294	8.5912742965697	3.60472897887717	0.00148128180415859	0.655532453660127	-1.63619299654917
MED31	1.13961431543527	8.37859818659525	3.60296302465742	0.00148772051182881	0.655532453660127	-1.63881329230082
HIST1H2AG	1.07134820415401	8.12574926124636	3.58686273647607	0.00154770227497925	0.655532453660127	-1.66270220922856
HTR2C	1.77917710403359	10.1451941378157	3.58193832049976	0.00156651707577738	0.655532453660127	-1.67000862345598
SEMG2	1.07932444241344	8.13820633715074	3.5596882291427	0.00165435989451914	0.655532453660127	-1.70301933807276
CD6	1.17993159132956	8.84881548925604	3.55574557376781	0.00167042079273301	0.655532453660127	-1.70886831589906
NLRP3	1.3513017033332	9.8214522282174	3.54773832882516	0.00170351057470244	0.655532453660127	-1.72074667392162
PDE4B	1.58940059606804	9.78593024260285	3.54766386743372	0.00170382127641322	0.655532453660127	-1.72085713049927
SGO2	1.08022904562509	8.82129242723372	3.54486780321234	0.00171552852301808	0.655532453660127	-1.72500478676639
IL6	2.9280654245073	12.233309912558	3.54001793420452	0.00173602214239697	0.655532453660127	-1.73219881779861
SAMSN1	1.35667003439015	10.9964975636997	3.52347201579442	0.00180775755240022	0.655532453660127	-1.75673978689185
ERBB4	1.27323412418742	8.9764144165117	3.5197932997269	0.00182409647786227	0.655532453660127	-1.7621955281465
MYRFL	1.23924694108495	8.90971485299675	3.48845948219364	0.00196924442509852	0.655532453660127	-1.80865571439251
PRL	1.01076229288504	8.14997180729561	3.48792030883769	0.00197183829759092	0.655532453660127	-1.80945500527932
PPEF1	0.823941906615678	8.3940831728967	3.47429297252981	0.00203851662824248	0.655532453660127	-1.82965454618866
GZMB	1.06867453661684	9.22693990624754	3.46781844534977	0.00207096313745104	0.655532453660127	-1.83925009769188
CHUK	0.909858889203273	11.4371140661263	3.44941548173951	0.00216596562637082	0.655532453660127	-1.86651830553109
ZNF331	1.71552162896615	14.8028604330928	3.44912411476208	0.00216750345104173	0.655532453660127	-1.86694995898707
THBS4	1.49647217641577	13.0928913702653	3.42850829897766	0.00227905969763445	0.655532453660127	-1.89748550523726
CFAP100	0.886305804277528	8.7079658760044	3.42005821432381	0.0023263852973135	0.655532453660127	-1.90999771787543
MAMSTR	1.30561728812342	9.06847155787684	3.40492707608784	0.00241353322516396	0.655532453660127	-1.9323967069927
BMP15	1.08271145152231	8.75353669230067	3.39417432595251	0.00247738868611924	0.655532453660127	-1.94830930151294
MYH2	2.05367209172393	9.27498337943034	3.39241700426402	0.00248797982975304	0.655532453660127	-1.95090948642414
TGM3	1.10603482877601	9.17162976401666	3.39211339550117	0.00248981410085522	0.655532453660127	-1.95135870297843
CRYBA4	1.11502925507348	8.71248960251268	3.37954665090879	0.00256690293546925	0.655532453660127	-1.96994918544844
ABCC1	1.07989438085323	10.3777072598332	3.37952638765545	0.00256702909419827	0.655532453660127	-1.96997915661453
SERPINA10	1.21443600856563	8.45800312478497	3.37920134857738	0.00256905360796694	0.655532453660127	-1.97045991624227
DGKI	0.923456792210928	9.1968000703157	3.37088484839032	0.0026213848968381	0.655532453660127	-1.98275923210861
PHF7	1.46834904835986	8.98550322313191	3.36540212309403	0.00265645055481204	0.655532453660127	-1.99086607878726
PCDHB2	1.52645016057621	9.77387507864857	3.3651239724424	0.00265824162317061	0.655532453660127	-1.99127732261191
CH25H	1.81899394659748	12.2150411770312	3.35960475465654	0.00269402487486519	0.655532453660127	-1.99943675328443
STOML3	1.09023779374306	8.9762841021132	3.35593827826053	0.00271805462447639	0.655532453660127	-2.00485641070006
SLC24A4	1.02913849916285	8.7682934723067	3.3365685470173	0.00284850187262917	0.655532453660127	-2.03347786190498
SLCO1A2	0.922614390841952	8.57427622019495	3.32904339668163	0.00290080493027316	0.655532453660127	-2.04459248891213
ST8SIA3	1.43599753044372	8.74286677199052	3.32261926525392	0.00294619271131483	0.655532453660127	-2.05407868684275
CSRNP1	1.46840446536707	11.5450372370912	3.2951300040413	0.00314832189379492	0.655532453660127	-2.09464634910686
AADAC	1.150361501042	8.43251033694058	3.29016215353972	0.00318625928846164	0.655532453660127	-2.10197331177556
ANGPTL2	1.00634880182382	12.2427824078981	3.28607703298182	0.00321778760079257	0.655532453660127	-2.10799730275252
ZBTB37	0.946786495415694	8.46115973341945	3.28100571977855	0.00325734839043455	0.655532453660127	-2.11547420585248
GRK1	0.979598147331526	8.83628389825658	3.2771357171645	0.00328785480124343	0.655532453660127	-2.12117893714093
PLCH1	1.19241659558778	8.60773048647111	3.27483185820514	0.00330614699556376	0.655532453660127	-2.12457460911322
ACTRT2	0.811699943720244	9.21351833532225	3.26129059273784	0.00341567281078502	0.655532453660127	-2.14452664856068
CAB39L	0.867915715740059	13.1370883183957	3.25878826230381	0.00343629378680029	0.655532453660127	-2.14821240216284
AMER2	1.03533436896957	8.69255477715235	3.25762718929974	0.00344590277389098	0.655532453660127	-2.14992244557245
BORCS5	1.12550362770834	10.0797237068454	3.25390700941618	0.0034768664775594	0.655532453660127	-2.15540099841123
ARSH	0.805514809897104	8.19653747310424	3.25201840459138	0.0034926886481305	0.655532453660127	-2.15818192893638
TREH	0.953461431849254	8.86373968171319	3.25017700908061	0.00350818245677736	0.655532453660127	-2.16089312357005
GPR1	1.30536834416205	9.77104633968703	3.24907121715802	0.00351751874701408	0.655532453660127	-2.16252114043222
SGIP1	1.4088139243391	9.4546539876957	3.24357381161009	0.00356429214323917	0.655532453660127	-2.17061358431448
FBXO24	0.910498783820916	8.64758955704589	3.24194370939864	0.0035782768857469	0.655532453660127	-2.17301279050277
GC	0.924338144154319	8.24680290522138	3.23090296107867	0.00367440431494824	0.655532453660127	-2.1892580264641
PDK1	1.05704447937907	9.12775287900125	3.21731835248449	0.00379611330971554	0.655532453660127	-2.20923478201099
LGALS14	0.99301289686516	9.31175872553907	3.2170850300353	0.00379823741896229	0.655532453660127	-2.20957777944127
BRICD5	1.05378268207977	8.83298393013265	3.21257016356975	0.00383956671988736	0.655532453660127	-2.21621412649863
RXFP3	1.25171237808297	9.02768744859659	3.21160962508618	0.00384841548004538	0.655532453660127	-2.21762582123946
NXF3	1.00857836426419	9.33796390612561	3.20672535109706	0.00389371682033464	0.655532453660127	-2.22480315879629
AWAT2	0.97253524403863	8.78820570481793	3.19834447064397	0.00397265307157142	0.655532453660127	-2.23711459968299
LMTK2	1.0310639680669	8.64629843375206	3.19583099094384	0.00399662657824409	0.655532453660127	-2.24080585891234
LENG1	1.11385081033574	9.84425028462955	3.19160821330037	0.00403721845243907	0.655532453660127	-2.24700629332316
CUZD1	0.908405968881992	8.33633623963667	3.19074264757427	0.00404558785302237	0.655532453660127	-2.24827706263523
MTHFD1L	1.02713317024446	10.3511789788084	3.18916366253954	0.00406089871577466	0.655532453660127	-2.25059508178903
FAM19A4	1.07552482458537	8.08558393198257	3.18867580274984	0.00406564063223853	0.655532453660127	-2.25131124264997
RFESD	0.935027749063776	9.30473990474605	3.18584737079601	0.00409323812481289	0.655532453660127	-2.25546291917225
PLA2G2A	3.08367860210875	10.5460942735039	3.18520071347974	0.00409957304325931	0.655532453660127	-2.25641201974375
PCDHB1	0.944851570696464	8.78745535030571	3.16109374993026	0.00434260964487106	0.655532453660127	-2.29177026146804
FCAR	1.11172199337898	9.46587582476609	3.15926212940687	0.00436163334784336	0.655532453660127	-2.29445481967397
PSTK	0.943197580742316	8.96853283436749	3.15743572320978	0.00438068296184153	0.655532453660127	-2.29713145885231
SPATA13	0.814230699600098	8.36784783917405	3.15575241601865	0.00439831111572931	0.655532453660127	-2.29959813764085
FASLG	1.2349122069936	8.55153307995925	3.15544897556006	0.00440149611839708	0.655532453660127	-2.30004276701743
TRIML2	0.953789543294739	8.60234780031014	3.15472550474026	0.00440909886721377	0.655532453660127	-2.30110283316657
PSG5	0.938200876748839	8.86280228081001	3.15414827307922	0.00441517391667066	0.655532453660127	-2.30194859086391
HAS2	1.6069225693637	9.8116494140151	3.146575306208	0.00449562705596522	0.655532453660127	-2.31304187271299
HMCN1	0.975123849479683	10.5276974250855	3.13759226711028	0.00459289455565788	0.655532453660127	-2.32619434848683
IL4I1	1.07378993363583	8.80132091320775	3.13589636070484	0.0046114839844957	0.655532453660127	-2.32867661710145
PRMT9	0.912006092885917	12.7721582645832	3.13527120698075	0.00461835479610214	0.655532453660127	-2.32959158024436
MLF1	0.937174889469025	10.1398714103189	3.13402064387548	0.0046321288582364	0.655532453660127	-2.33142177783845
RASL10A	1.20455655107198	9.04107209373113	3.13132028130448	0.00466200663711078	0.655532453660127	-2.33537328566615
TTPA	1.1011447924463	8.41635856343098	3.1301368295686	0.0046751592366551	0.655532453660127	-2.33710485698925
YEATS4	0.932133276811054	11.1886271546467	3.13006685767753	0.00467593800631474	0.655532453660127	-2.33720723270614
SCN11A	1.13574040799804	8.48555623441652	3.12626829718526	0.0047184031743506	0.655532453660127	-2.34276424422825
LMO1	0.91856654328101	8.67668869175686	3.12473369923023	0.00473566406602342	0.655532453660127	-2.34500888126308
GABRA1	1.02638135934282	8.74663450379075	3.12261235776918	0.00475962476588209	0.655532453660127	-2.34811139213024
MTCL1	0.814359194437352	8.28203299401708	3.12171260759666	0.00476982274818902	0.655532453660127	-2.34942717496901
NAALADL1	1.04005054396616	8.65936787548394	3.1214614144006	0.00477267358866744	0.655532453660127	-2.34979450353259
CXorf58	1.18637152705657	8.56732528829281	3.11338288265536	0.00486523874357808	0.655532453660127	-2.36160495895799
GDF15	1.31866472957574	10.9291322574125	3.11156687556469	0.00488628364488885	0.655532453660127	-2.36425905667307
F5	1.33062751288413	9.12937217581095	3.10948563574852	0.00491051002337035	0.655532453660127	-2.36730041712103
CACNG2	0.809040182673877	8.54415204613307	3.10535002395968	0.00495899375191539	0.655532453660127	-2.37334267844134
CFAP157	1.08065573957212	8.70302387675602	3.10074759641333	0.00501349202778162	0.655532453660127	-2.38006508513126
NFKBIZ	1.0744786951971	15.8543985975238	3.09921008322591	0.00503182616521171	0.655532453660127	-2.38231036423643
KANSL1	1.11600443944857	9.24200328203779	3.09901740291845	0.00503412833472355	0.655532453660127	-2.38259172554215
HIST1H4E	1.01234228838721	9.0816458763434	3.09713056918457	0.00505672610869062	0.655532453660127	-2.3853467864994
OR7C2	1.05063879159488	9.02639624648042	3.09667568681082	0.00506218862196575	0.655532453660127	-2.38601093232996
MYL1	1.05735591039357	8.18605313055439	3.09360632038609	0.00509919622034831	0.655532453660127	-2.39049180760155
TFEC	0.946169223278051	9.43262507392399	3.09263958957751	0.00511090598797692	0.655532453660127	-2.39190292115283
CCL2	1.45395418760598	16.2742770297579	3.08783123839118	0.00516953377600103	0.655532453660127	-2.39892021173212
CREM	1.02164676942068	11.8969979500003	3.08548650592142	0.00519835704433022	0.655532453660127	-2.4023412899067
CTGF	1.07034452159374	16.6425192976666	3.08292766873573	0.00522998865249282	0.655532453660127	-2.40607414249094
ASPN	0.988674825190161	15.8886045393363	3.0742865406568	0.00533818163131965	0.663946606129287	-2.41867510336026
TMEM163	1.25138059103998	8.57668524809505	3.06566155598632	0.00544831664063982	0.672405839215272	-2.43124505315527
ZC3H12B	1.00699737897384	7.99153724464215	3.06248961742844	0.0054893667373626	0.672405839215272	-2.43586589477139
DRD1	0.85313290439157	8.9396352690178	3.05599309079058	0.00557437212086412	0.677684382122195	-2.44532671979426
IPMK	1.08838100570168	8.86195756342319	3.04175839985782	0.00576507212944546	0.68785766846856	-2.46604110040828
TCN1	0.998678030674638	8.81691830902338	3.03676093043705	0.00583349609113878	0.68785766846856	-2.47330831764391
MAP3K7CL	0.833612022656443	11.5182580534067	3.03624950464546	0.00584054219516832	0.68785766846856	-2.4740518704249
U2AF2	1.07997866965983	9.8468761384038	3.02911727069898	0.00593966087638015	0.68785766846856	-2.48441832996014
MAP7D2	1.3212668457212	8.24339952908349	3.02184163987038	0.00604243431961833	0.68785766846856	-2.4949874502441
INHBA	0.936549011737403	12.2183432336915	3.02016803544067	0.00606631533455725	0.68785766846856	-2.4974178201574
OR6Y1	0.938142467984294	9.00159461233447	3.01945852095989	0.00607646684484932	0.68785766846856	-2.49844806629389
TMEM70	0.831167100099227	14.6114333685956	3.01886515418565	0.00608496905771558	0.68785766846856	-2.49930961757988
ZFP14	0.941605980044258	12.1750757537114	3.01807184698013	0.00609635399372489	0.68785766846856	-2.50046141487386
PGA5	0.828479155492165	8.47193989959969	3.00899963143033	0.00622801237564299	0.68785766846856	-2.5136282505158
GBA3	1.22282144570254	9.34557299803428	3.00239276470688	0.00632560356557136	0.68785766846856	-2.52321112738951
SLC41A2	1.03596481789027	9.78847845615385	3.00161172853102	0.00633723678135438	0.68785766846856	-2.52434364249995
FAM217A	0.807752848141567	8.42946451332051	3.00108660526398	0.00634506980046788	0.68785766846856	-2.52510504002024
SLC39A12	0.90263381116244	8.62260210583257	2.99355653035781	0.00645841769336299	0.68785766846856	-2.53601966849591
HAND1	0.986261863026227	8.96096568465548	2.9909360459361	0.00649831602862033	0.68785766846856	-2.53981642642057
PRR15	0.974558631401978	8.47682872509757	2.98653062246313	0.00656592357966511	0.68785766846856	-2.54619750941195
ZCCHC12	-1.7328937282386	14.9630279371058	-2.9811760536043	0.00664900409584526	0.68785766846856	-2.55395027730757
DNAJC9	1.39488399767206	9.56785764411535	2.98003870591163	0.00666678009568037	0.68785766846856	-2.55559657614578
PLA2G15	0.89193651927163	9.56582111100743	2.97712650325795	0.00671250350853751	0.68785766846856	-2.55981124725233
HIST1H4L	0.958394395130206	9.52663964156313	2.97170134559113	0.00679848338929398	0.68785766846856	-2.56766003515001
COL25A1	0.850188591553686	8.21922991014458	2.96824234322198	0.00685385196247006	0.68785766846856	-2.57266243094108
CACNA2D4	0.885928117067799	9.44129925435763	2.96695645620998	0.00687454506114161	0.68785766846856	-2.57452170054107
ATOH1	0.758620596151069	8.55192151871113	2.96662826428329	0.00687983604542516	0.68785766846856	-2.5749962019954
SLC39A9	0.887439136356599	9.39945214065051	2.96494883224947	0.00690697222706275	0.68785766846856	-2.57742412447305
IZUMO1	0.765253046120778	8.50639929151274	2.95243207102963	0.0071124661834687	0.68785766846856	-2.59550828818299
PRO2214	1.04508196201027	8.68104292989229	2.9493483353006	0.00716398362195859	0.68785766846856	-2.59996062709395
PTGS2	1.4464540978669	13.324775322357	2.94703593533025	0.00720284877133822	0.68785766846856	-2.60329850710246
C2orf69	1.20081336319771	10.0101639801304	2.94658481547554	0.00721045432043648	0.68785766846856	-2.60394960548446
CTNND2	1.06361982605058	8.62901807039041	2.94070698486404	0.00731025424069255	0.68785766846856	-2.61243065345002
PBOV1	1.20230970667103	8.79749248820419	2.93902077452439	0.00733912719786092	0.68785766846856	-2.61486284293679
DBP	1.18302590078384	11.7783479591379	2.9371662572821	0.00737100784952823	0.68785766846856	-2.61753737267066
ANGPTL7	1.37899909666566	11.5134201298163	2.93691537908509	0.00737533079286218	0.68785766846856	-2.61789914745196
SLC19A2	1.14342282431582	13.1232188910279	2.93297417555125	0.00744356126850598	0.68785766846856	-2.62358141833782
GPR183	0.964979969728509	13.7551871106392	2.93288256225633	0.00744515443271691	0.68785766846856	-2.6237134786112
MEDAG	1.12334622206062	14.7012324071499	2.93250177959164	0.00745177977077861	0.68785766846856	-2.62426236382888
ATP1B3	1.0367309360208	14.3779686675283	2.93186787973532	0.00746282165080713	0.68785766846856	-2.62517606668206
GK2	1.5585451522403	8.59332449671119	2.93007253709881	0.00749417951165865	0.68785766846856	-2.62776358610631
VCPIP1	0.884111580826806	9.23177110900602	2.92843761990555	0.00752284475845517	0.68785766846856	-2.63011952495705
OLFML2B	0.892472717974108	13.0930926643546	2.92264912239585	0.00762517903869664	0.68785766846856	-2.63845798965306
KYNU	1.04779697293274	10.0222924918729	2.92151888947584	0.00764531476015358	0.68785766846856	-2.64008559661177
ACOT12	0.752997909251411	9.04473047623475	2.92124690423157	0.00765016789687988	0.68785766846856	-2.64047724713202
KBTBD11	1.07140783890583	10.8932678084156	2.92006232968954	0.00767133902147458	0.68785766846856	-2.64218288331462
LUM	0.792059388311426	19.1145184706936	2.91795936396849	0.00770906175785526	0.68785766846856	-2.64521042265401
MTBP	1.19763405566633	9.83530899544421	2.91414515356535	0.00777793266899282	0.68785766846856	-2.65070004196243
ULBP3	1.04308643320312	9.74597953110187	2.91246030677417	0.00780854149823515	0.68785766846856	-2.65312433969907
PCDHGB5	1.00302060974765	9.18709655041365	2.91131384594624	0.00782943506051854	0.68785766846856	-2.6547737429659
SGCG	1.40356776534145	10.021107636364	2.90965292204848	0.00785979901730918	0.68785766846856	-2.65716298304731
CPNE4	1.17110074749341	8.8686464851711	2.90714997922795	0.00790576847281094	0.68785766846856	-2.66076275784029
KCNAB1	1.19595132188364	11.4067451340803	2.90196997153949	0.00800172104596837	0.68785766846856	-2.66821000731848
HAS1	1.40547700961285	9.46129165544669	2.90137613972859	0.00801279164598237	0.68785766846856	-2.66906351799147
MMP2	1.07341261876299	15.4313466823184	2.89948251637436	0.00804819141421905	0.68785766846856	-2.67178488536401
OSBPL6	0.930267227974994	9.13941496688714	2.89260513252562	0.00817801662278676	0.68785766846856	-2.68166433512862
TGFBI	0.965977790287754	15.2030679964745	2.88271626384738	0.008368192373037	0.68785766846856	-2.69585819231046
CYFIP2	1.0165588675256	13.4247369391351	2.8812968427634	0.00839583298893548	0.68785766846856	-2.69789440276737
PRSS58	0.835293135699971	7.96900065573225	2.88126049193119	0.00839654199519707	0.68785766846856	-2.69794654556917
NLRP9	1.0219725768585	8.59760725385221	2.8809615200264	0.00840237546816152	0.68785766846856	-2.69837539332592
SCAI	0.710215733746304	9.64795488106576	2.87884909546729	0.0084437027362856	0.68785766846856	-2.70140510867872
TPPP3	0.920541154611227	12.2402871803993	2.87777740353592	0.00846474315249801	0.68785766846856	-2.702941923674
CCNL1	0.943162724079153	14.5979368467111	2.87421035808706	0.0085351347720787	0.68785766846856	-2.70805590787676
CD86	0.982203922369473	10.3972171277702	2.87325117124052	0.0085541581104762	0.68785766846856	-2.70943075749356
ZFY	0.885978995296847	9.58462472026154	2.87090617851126	0.00860083593209134	0.68785766846856	-2.71279139069395
KDF1	1.08065356037959	9.2664316507294	2.86706705580262	0.00867777864670109	0.68785766846856	-2.71829155441542
TLR6	1.07608446195253	8.10115490769888	2.86513518889626	0.0087167439448087	0.68785766846856	-2.7210584536403
BPIFB1	0.810974907348116	8.30868399866433	2.86416395843346	0.00873639626804989	0.68785766846856	-2.72244928368076
MYO18B	0.823938782693824	8.32297468923135	2.86253212685943	0.00876951045196551	0.68785766846856	-2.7247858022379
OLIG3	1.26410985335218	8.41382651258636	2.85815803009909	0.00885886250215624	0.68785766846856	-2.73104686800719
CCL17	1.04122774855588	9.70322220031733	2.85424495132289	0.00893953036373201	0.68785766846856	-2.73664563661717
ADSSL1	1.07903928550374	9.49482694554033	2.8503339088832	0.00902085394015232	0.68785766846856	-2.74223921478065
OR1M1	0.754985892760976	8.56760092160581	2.84925026366774	0.00904351067926062	0.68785766846856	-2.74378864105118
CCDC140	0.930262542998571	8.75148101373877	2.84830149835091	0.00906339177332505	0.68785766846856	-2.74514506768916
GRIK3	0.837841825088812	8.40636613348991	2.84764568212384	0.00907715848619778	0.68785766846856	-2.7460825931491
COL10A1	1.08481982462691	9.22247561576433	2.84597015333715	0.00911242105058864	0.68785766846856	-2.74847756016809
HIST1H1T	0.816725329328572	8.0554703043946	2.84262367162088	0.00918323999646966	0.68785766846856	-2.75325968597141
NR4A3	1.49266588156828	11.2654219359474	2.84090656298795	0.00921978056131217	0.68785766846856	-2.75571277791243
AMER1	0.987153404096359	9.03359111315921	2.84073257489247	0.00922349077778083	0.68785766846856	-2.75596131543227
CYP27C1	0.905354584463034	9.4840080602722	2.83970513928481	0.00924542931543588	0.68785766846856	-2.75742888696292
NOL3	1.06548991777909	9.27031973196189	2.83736392988832	0.00929560585786538	0.68785766846856	-2.76077243015124
SPECC1	0.94605218531486	10.0950317796084	2.8359420270376	0.00932620609650555	0.68785766846856	-2.76280267892512
IL26	0.926037516021085	8.39695822549596	2.83347213186341	0.00937958740294362	0.68785766846856	-2.76632855639946
TNC	1.24231085662728	13.470607747659	2.83329411336275	0.0093834460708145	0.68785766846856	-2.76658264900587
FAP	1.07304925730343	14.9472879656255	2.83122111041377	0.00942849092637969	0.68785766846856	-2.76954116645897
OR10G3	0.795705007511405	9.09081239067272	2.83106116769066	0.00943197488733848	0.68785766846856	-2.76976940363302
HAPLN1	0.923942384183917	8.69602016061635	2.83060109037151	0.00944200336466985	0.68785766846856	-2.77042590883406
TAS2R40	0.990815853978437	8.31738610615472	2.82705772120218	0.0095195795363982	0.68785766846856	-2.77548100709848
ARHGAP15	0.950573653336804	12.2459197207059	2.82697846359107	0.00952132165111101	0.68785766846856	-2.77559405663725
ALOXE3	0.865538468463022	8.4980358807564	2.82485461390095	0.0095681176376417	0.68785766846856	-2.77862305829065
CCBE1	1.14089320742099	9.8199070164364	2.82374776194889	0.00959259201120465	0.68785766846856	-2.78020135537321
SMCP	0.889656683826226	8.22328500136948	2.82294213581088	0.00961044313216405	0.68785766846856	-2.78135000446819
CSDC2	1.0181869496505	9.13879588754085	2.82112905894044	0.00965073283710791	0.68785766846856	-2.78393469033088
WDR72	0.670332531273553	8.445918646361	2.82104389209228	0.00965262932903378	0.68785766846856	-2.78405608983579
LHX9	1.03299520872878	8.4215202294714	2.81964591848582	0.00968380995557114	0.68785766846856	-2.78604864304746
PNLIP	1.03085980920387	8.02125160170667	2.81772765052706	0.00972675093453572	0.68785766846856	-2.7887822808223
IRF4	1.32665523556908	9.97999176256446	2.81573928188854	0.00977145184553647	0.68785766846856	-2.79161520507356
KRTAP22-1	1.23344976017964	9.07353199325109	2.81561059805596	0.00977435151897123	0.68785766846856	-2.79179852564062
CPZ	1.21844904741204	11.6046946951016	2.81457498026344	0.00979771716782567	0.68785766846856	-2.79327375210641
DEFB106A	0.977901292286989	8.38446701254663	2.81175105495116	0.00986170027877673	0.68785766846856	-2.79729554165964
TTC29	0.942775018674515	8.6687604455017	2.80807083648815	0.00994567995798957	0.68785766846856	-2.80253495049165
ZBTB21	1.18362476706693	8.69203023157821	2.80782482728583	0.00995131781592796	0.68785766846856	-2.80288510897693
NAMPT	0.87481633569441	12.279166498087	2.80768042983656	0.00995462842218128	0.68785766846856	-2.80309063334377
CELF5	0.993532978326302	9.59355990303936	2.80700220333595	0.0099701921307702	0.68785766846856	-2.80405592491441
PDX1	0.957538946858303	8.6018941775661	2.80607874415361	0.00999142046439013	0.68785766846856	-2.80537012778193
PPM1J	1.00744684952315	9.23893208642141	2.80258561353419	0.0100721083967422	0.68785766846856	-2.81034007253139
KIR3DL3	0.9184251177956	9.26586497404298	2.80190388013416	0.0100879276752173	0.68785766846856	-2.81130979836746
TRIML1	0.767637929435049	8.77478956463047	2.80070685812789	0.0101157609800702	0.68785766846856	-2.81301231101236
CYP24A1	0.871901446146428	8.57531777750883	2.79822858952043	0.0101736175823616	0.68785766846856	-2.81653639326674
PCDHB11	1.14376075173852	8.58023493164399	2.79689630527889	0.0102048500377268	0.68785766846856	-2.81843048243606
SERPINE1	1.52603966669539	13.973333991185	2.79667607169074	0.0102100216731062	0.68785766846856	-2.81874355762554
TLR7	1.08956634006557	9.36665764532779	2.79285880158314	0.0103000563880388	0.691044032108712	-2.8241687827721
CCDC148	0.886199426975621	8.72898176312741	2.78245326546704	0.0105493191867703	0.696798371527332	-2.83894535273032
RBMS2	0.96040010718885	9.67050115997417	2.78236102519012	0.010551554126924	0.696798371527332	-2.83907626044366
WNK3	0.792888600618699	8.75867931367629	2.78143161336881	0.0105740983930027	0.696798371527332	-2.84039520620599
EDAR	1.0451677808679	8.79395488036891	2.77935078279917	0.0106247375454513	0.696798371527332	-2.84334763238748
HIST1H2AH	0.775993808779756	8.32153467470032	2.77921808633632	0.0106279746279361	0.696798371527332	-2.8435358868982
MAFB	0.974655306326783	14.1738372482701	2.77417404672715	0.0107517169112975	0.696798371527332	-2.85068961485448
PNP	1.08325775866697	13.597681145199	2.77358244369696	0.0107663193898827	0.696798371527332	-2.85152837939122
C10orf91	0.920667759867928	9.04359575556209	2.77337287922058	0.0107714965507288	0.696798371527332	-2.85182548220706
MEP1A	0.972683180219837	8.70421881694998	2.77197880622212	0.0108059962923014	0.696798371527332	-2.85380169360611
RAB40C	0.950388922573591	8.92846891869365	2.77123481975952	0.010824450834263	0.696798371527332	-2.85485622107853
GRK7	0.991706802058159	8.43964792243492	2.76981038968855	0.0108598670063014	0.696798371527332	-2.85687495042888
SLC16A10	0.628017782577276	8.62953298777747	2.76460013533382	0.0109903480831219	0.701195747096204	-2.86425610347346
MCL1	1.08071499526482	15.5315530802888	2.76361698141005	0.0110151351204426	0.701195747096204	-2.86564838130334
RPA3	0.702099947901781	11.578528916501	2.757792565278	0.0111630670491132	0.70446162965864	-2.87389315756149
CDX2	0.881642525301011	8.8826365567713	2.75612150962392	0.011205855179916	0.70446162965864	-2.87625755589283
SPATA31A7	1.12074637596991	8.59779329902292	2.75294265013702	0.0112876798078648	0.70446162965864	-2.88075404015294
APOC1	0.951752687250304	9.54466460342281	2.75282757399035	0.011290652466206	0.70446162965864	-2.88091678225176
OSCAR	0.871342020271873	8.87635939902295	2.75265115645232	0.0112952111386665	0.70446162965864	-2.88116626966125
CASP14	1.01742221958649	8.30698880355076	2.7484742198001	0.0114036539222828	0.70446162965864	-2.88707166724049
SLC30A10	0.925311166900986	8.82260664232258	2.74821652591455	0.0114103763734491	0.70446162965864	-2.88743589857308
HHIP	0.851326782162383	8.27737055899152	2.74803981571595	0.0114149883709916	0.70446162965864	-2.88768565876094
ITGBL1	1.05044018646182	12.3562168238972	2.74150809362183	0.0115867026433681	0.712339905097409	-2.89691370323477
LRRC8B	0.889282713783018	8.5341456746227	2.73800102156185	0.0116799052621349	0.715349955240377	-2.9018654278731
SAMD7	0.881770602661735	10.0787603344395	2.7276854475926	0.011958169967977	0.72962886872536	-2.91641765401037
GRM4	0.796850411643143	8.28428282013307	2.72534006001446	0.0120223048401362	0.730784387068279	-2.91972366024142
TRIM54	0.948968755405449	8.90262814492287	2.71758168137243	0.0122367795570684	0.733528330798892	-2.93065265859551
ITGA2	1.01180102484292	8.70217869293165	2.71740260730458	0.0122417722991418	0.733528330798892	-2.93090478669668
GPR65	1.0306776950647	11.2356613218447	2.7147586423101	0.0123157123984255	0.733528330798892	-2.93462669196003
ACSL6	0.838831919030476	8.79931455324068	2.71347305495398	0.0123518166748139	0.733528330798892	-2.93643595245253
ADAMTS6	0.740654571712431	9.62169429776027	2.71329504189781	0.0123568238337625	0.733528330798892	-2.93668645391853
PROM1	0.814809754361153	8.55729230974868	2.71242931165865	0.0123812024406962	0.733528330798892	-2.93790463448249
FAM20A	0.853808706961965	13.9720091452594	2.71229422653851	0.0123850104711545	0.733528330798892	-2.93809470223769
RSAD2	1.26400267860935	8.65127790492754	2.7101198754113	0.012446457318298	0.734477256859709	-2.94115360422605
MORN1	0.814187121434991	8.63777285576762	2.70847141982473	0.0124932339245363	0.734556724821189	-2.94347209435123
GPC5	1.07659318459974	8.76750189581591	2.70413885905381	0.0126169663673696	0.73914394635507	-2.94956329926306
ICAM1	1.22765546372437	11.6773993303426	2.6964746360003	0.0128386807876414	0.746464428784721	-2.96033004721561
SALL3	1.07044338253722	8.87768983734196	2.69549609157321	0.0128672514779831	0.746464428784721	-2.96170392754407
TRHR	0.746623156117009	8.65405052988015	2.69504562288566	0.0128804239984499	0.746464428784721	-2.96233632741896
GAB3	0.84270428531291	7.99128202632867	2.6888195981524	0.0130637903939912	0.753301028859081	-2.97107297607309
FAM218A	0.986966809737037	8.55940885176173	2.68767310489302	0.0130978234025353	0.753301028859081	-2.97268099604222
PKIB	0.719761075055526	8.7451402724684	2.68522577506738	0.0131707505555966	0.753301028859081	-2.97611268240169
HS3ST2	-0.946544679288838	10.5995410204497	-2.68197642826492	0.0132681676740318	0.753301028859081	-2.98066722127408
ME2	1.03783908547016	11.3210624768094	2.68156662866078	0.0132805017409862	0.753301028859081	-2.98124148642884
RASSF8	-1.07241818717101	9.93983002475049	-2.67846597826292	0.0133741748861636	0.753301028859081	-2.98558549182618
MMP27	0.910022764581704	8.88231829116189	2.67834969206528	0.0133777000561667	0.753301028859081	-2.98574837297467
CRLF2	0.812738691760872	9.11214926125195	2.67641958180008	0.0134363384524824	0.753301028859081	-2.98845148633766
RGS16	1.10290415804914	12.4737671648995	2.6757258346857	0.0134574741154165	0.753301028859081	-2.98942290319463
FST	0.885494804664939	11.9441339440352	2.67550255021669	0.0134642833409781	0.753301028859081	-2.9897355368812
HTN1	0.708190434525921	8.3532881080489	2.67355064968921	0.0135239461978839	0.754029951977877	-2.99246810097644
ZNF683	0.936449025202576	8.6985690225197	2.66161432880192	0.0138942437307836	0.762682865776596	-3.00916239727899
DHRS2	1.21012777362899	8.7352285693085	2.6601347973635	0.0139408013619669	0.762682865776596	-3.01122976582468
NKPD1	0.803978170616425	8.4583837765386	2.65962575043036	0.013956853843458	0.762682865776596	-3.01194096505023
MMEL1	0.873716565065663	8.21684802896757	2.6592362841457	0.0139691471541094	0.762682865776596	-3.01248506171179
ZNF614	0.884374945997495	10.2523539004843	2.6584168265577	0.0139950461747265	0.762682865776596	-3.0136297730199
PGM2L1	0.993890570049887	11.2766927726245	2.65665964158502	0.0140507343814662	0.762682865776596	-3.0160839656111
TNFRSF9	0.857319586951331	8.80547822337137	2.65558831149041	0.014084788800324	0.762682865776596	-3.01757995436272
DLGAP1	0.842231237871026	8.95858959096734	2.65456083945197	0.014117521960673	0.762682865776596	-3.0190144888909
SIAE	1.20076910192036	9.02998170100927	2.65265559731937	0.0141784083520917	0.762682865776596	-3.02167399832512
KIF9	0.815147533674592	8.84866447236454	2.65114596564585	0.0142268272240131	0.762682865776596	-3.02378077144097
TCAP	0.97218403021113	8.83799653748806	2.65061314336414	0.0142439536555906	0.762682865776596	-3.02452424662275
NOCT	0.909660546137573	9.01911438916841	2.65057518649959	0.0142451744365472	0.762682865776596	-3.02457720771061
MATN4	0.998355362587127	9.85036727691801	2.64806477838305	0.014326133585867	0.764485986633277	-3.02807933977415
KRT34	-2.51978524159755	11.6519191902872	-2.64449471772733	0.014442010520056	0.768134434535476	-3.03305758443432
RCAN1	1.12590066423556	14.0642308185592	2.64079605029832	0.0145629897635136	0.771780668240439	-3.03821248993653
TMEM8B	0.800459772628283	9.13338842874784	2.63551530067905	0.0147373670586391	0.771780668240439	-3.04556763379637
DPF1	0.912604298025178	8.86196707668509	2.63533139228356	0.0147434751295957	0.771780668240439	-3.04582368458614
CCDC18	0.844568566310313	8.70022243967577	2.63260201463168	0.0148344045326799	0.771780668240439	-3.04962292417005
MAGEC1	0.887648182752456	8.35772453737059	2.63184403162426	0.0148597500050794	0.771780668240439	-3.05067775492116
PRDM8	1.41655669942494	8.97504061846205	2.6264496867823	0.015041303350585	0.771780668240439	-3.05818131990806
FOLR1	0.861300165102078	8.65787199846461	2.62392743628837	0.0151269048637534	0.771780668240439	-3.06168775685177
RASSF7	0.674019517981675	8.9614572680567	2.62300889023697	0.0151581923201294	0.771780668240439	-3.06296439896597
MMD2	0.916963281331705	8.3541342138925	2.62115429829606	0.0152215483657659	0.771780668240439	-3.06554147996622
NME8	0.980529908116541	8.59402068613713	2.62068496060714	0.0152376210733504	0.771780668240439	-3.06619354487502
FAM151B	0.807075024243106	8.53488312753209	2.62011806067686	0.0152570560689076	0.771780668240439	-3.06698109576733
TRAF1	0.906268209020459	9.78268601890152	2.61870863547294	0.015305476079282	0.771780668240439	-3.0689388173006
NRN1L	0.914242186983721	8.83626436822227	2.61719275917574	0.0153577139389439	0.771780668240439	-3.07104394643936
P2RY8	1.48216579480408	9.15362296572218	2.61714463054586	0.0153593752101361	0.771780668240439	-3.07111077593825
FOXF2	0.90478332363608	9.00650456535154	2.6164135409517	0.0153846311860364	0.771780668240439	-3.07212587922947
SYAP1	0.629601983673075	14.6191266248405	2.61627135188351	0.015389547721739	0.771780668240439	-3.07232329313016
CXCL3	1.60273457030071	10.4867111384447	2.61588867973138	0.015402786866569	0.771780668240439	-3.07285457069329
SOCS3	1.5999644787506	10.4801413543015	2.61524129263332	0.0154252085519412	0.771780668240439	-3.07375329287653
CRYGC	0.757151771448664	8.41188937874012	2.61523468284393	0.0154254376339057	0.771780668240439	-3.07376246833887
VTCN1	0.934929208050975	8.15299887947125	2.61312409555874	0.015498749629077	0.771780668240439	-3.07669184561412
PFKFB1	0.812458385514066	9.33260639594893	2.61101683065114	0.0155722718976371	0.771780668240439	-3.07961569303624
NRAP	0.734551427170794	8.26143812614215	2.61047940443223	0.0155910748830999	0.771780668240439	-3.08036122916951
ZNF398	0.926450752707858	9.31096290410979	2.60998465195302	0.0156084036436776	0.771780668240439	-3.08104751387831
CEP97	0.650619411592578	8.66348607299635	2.6068423791658	0.0157188840648046	0.773321517775944	-3.08540505962325
MMP1	0.760596611615854	8.48677804536693	2.60637949853507	0.0157352204433351	0.773321517775944	-3.08604678559738
METTL21A	0.788474592276787	10.7061272399419	2.60415166970654	0.0158140696011176	0.774818857869716	-3.08913476600904
NPR3	0.730492180469609	8.8297710985349	2.60275750655037	0.0158636010757896	0.774818857869716	-3.09106667998446
CCDC178	-0.823000536773524	9.89661017948189	-2.60147068769287	0.0159094477588438	0.774818857869716	-3.09284948426376
PRR18	1.04555683923133	8.40583066007196	2.59971612184107	0.0159721592486735	0.775537065741147	-3.09527976236639
C4orf33	0.640672574693406	11.7951903200502	2.59230439578889	0.0162396307782664	0.781223366433194	-3.10553871513357
PDE1A	1.02469558776377	8.27743791124347	2.59189741057934	0.0162544386508308	0.781223366433194	-3.10610170815389
PRG4	1.37574710937391	10.9402743543507	2.59114186489348	0.0162819621618957	0.781223366433194	-3.10714678064895
GADD45B	1.01183511825256	11.8848584709182	2.58988019751668	0.0163280202461582	0.781223366433194	-3.10889165172305
SLC52A1	1.21083743871514	9.10329602327266	2.58927033053044	0.0163503275660069	0.781223366433194	-3.1097349693078
SYNE2	0.82936089625454	8.82991515441095	2.58771083706783	0.0164074994632998	0.781223366433194	-3.11189106041072
PPFIBP1	0.695451365143372	10.5579457220808	2.58646391714643	0.0164533467429289	0.781223366433194	-3.11361462752901
POU6F2	0.761521333467268	8.76772237374599	2.5854373578595	0.0164911816296578	0.781223366433194	-3.11503335005653
HTRA3	0.794731506173079	15.9456413749591	2.58454562176877	0.0165241135085752	0.781223366433194	-3.1162655619036
GPR26	1.00515902999582	8.60909790123037	2.58249754005584	0.0165999823341658	0.781706020820387	-3.11909498217728
RECQL5	0.67789266242216	8.50826481824569	2.58166235118386	0.0166310143584769	0.781706020820387	-3.12024853573161
SP5	0.886200529614676	9.39390476714567	2.57949996994946	0.0167116113840655	0.783217520199872	-3.1232344967583
PNPLA3	0.839926884363811	8.42703945607061	2.57719459995062	0.0167979400887395	0.783937113576574	-3.12641679830656
AKAP10	1.15211697652274	9.41538306103118	2.57582620594751	0.0168493790510815	0.783937113576574	-3.12830516886567
ADAMTS17	0.821715423105232	8.97574094324657	2.57315008497561	0.016950402289164	0.783937113576574	-3.13199702022052
CD7	1.04514907830021	8.57122187235103	2.57037009925607	0.0170559457063034	0.783937113576574	-3.13583051479154
MEIOB	0.853952908843828	8.4051956956031	2.56992778526565	0.0170727948784371	0.783937113576574	-3.13644029415212
REL	0.897149556926735	12.3888491010866	2.56791946391295	0.0171494941549113	0.783937113576574	-3.13920845434171
ZC3H13	0.648418045619803	9.01086521066857	2.56777319950681	0.0171550926590758	0.783937113576574	-3.13941002285717
NFIL3	1.10347032967572	15.7373445726026	2.56507953832153	0.0172585026198034	0.783937113576574	-3.14312135066479
PER3	0.813506316860591	14.6202115739657	2.5646562990013	0.0172748036622488	0.783937113576574	-3.14370434585126
CARD9	0.991965581977027	8.68182466605081	2.56444150308609	0.0172830820172124	0.783937113576574	-3.14400020361149
YTHDC2	0.975396544156391	10.2378704996296	2.5641532864203	0.0172941958710776	0.783937113576574	-3.14439717451404
SIX1	-0.961920310260238	9.71604106385379	-2.5637755202029	0.017308772932577	0.783937113576574	-3.1449174575986
PRSS38	0.833811253527069	8.3974115117416	2.55955164433551	0.0174725451827596	0.78597031799252	-3.1507327092025
ALPK3	1.07999798394469	8.33926796734043	2.55921266983289	0.0174857507615691	0.78597031799252	-3.15119922478461
ADCK1	0.97764557874752	8.91855821037502	2.55589424525811	0.0176155211449283	0.78597031799252	-3.15576488731197
CCL18	1.10570079806691	8.97380047456703	2.55567652264731	0.0176240667625086	0.78597031799252	-3.15606435648625
FOSL2	1.25115639322014	9.80850663545165	2.55539532780279	0.0176351093934118	0.78597031799252	-3.15645111379175
AMBN	0.949882506305208	8.57252510525115	2.55513539330051	0.017645322866676	0.78597031799252	-3.15680861391946
EGR2	1.00453124114256	14.1567907446039	2.55357074066435	0.0177069187012335	0.786547166154517	-3.15896023813857
SERTAD1	1.04008832262246	12.1497376503863	2.55141943843787	0.0177919369300219	0.788158433483627	-3.16191770430916
CREB5	0.957557378402683	12.184354375361	2.54931315074622	0.017875545149641	0.789282673915878	-3.16481229107936
CARD11	0.940498956380374	8.67457203909185	2.5464386619257	0.017990238423329	0.789282673915878	-3.16876099072144
STPG2	0.790867591518127	9.43564432125772	2.54491773932242	0.0180512012139742	0.789282673915878	-3.17084954303163
C20orf144	0.860716603003372	8.6724090164275	2.54210608842549	0.0181644076361514	0.789282673915878	-3.17470917728455
KCTD16	0.817656302584314	8.29961476415686	2.5418660736403	0.0181741020407855	0.789282673915878	-3.17503857032722
ZFP42	1.03441314472223	8.69579836233571	2.54170233726722	0.0181807182627519	0.789282673915878	-3.17526327248375
KRT27	0.859361069970394	8.99212380417255	2.54152344268179	0.0181879495619687	0.789282673915878	-3.17550876999174
BORA	0.975934321047177	8.81225155738457	2.54029677960933	0.0182376061846991	0.789282673915878	-3.1771919291129
TUBA8	0.859801096283629	9.90500735277736	2.5398272500551	0.0182566466723074	0.789282673915878	-3.17783610196475
AKR1C1	0.731099403778725	12.5759378830914	2.53517991411609	0.0184461088572032	0.795347024298982	-3.18420935055092
TEF	0.953162465166328	8.67631586464418	2.53209466032302	0.0185728987422682	0.798684041924825	-3.18843769736359
PIFO	0.949929432591484	9.46179875014225	2.52904990785071	0.0186988200466176	0.801037442984995	-3.19260841725343
SIRPD	0.82142598304085	8.40209502118697	2.52749894017964	0.0187632685145854	0.801037442984995	-3.19473213005331
MED25	0.78558081323613	9.02825025345712	2.52606004480735	0.0188232449540312	0.801037442984995	-3.19670189310567
DNASE1L3	-0.969952606375482	13.540592792057	-2.52568931161667	0.0188387268666407	0.801037442984995	-3.19720932833445
SCP2D1	0.704216888864719	9.40614754593305	2.52357734680714	0.018927149532466	0.801037442984995	-3.20009944678215
ZNF2	0.950611664984658	10.2016891842574	2.52347102138817	0.0189316113146027	0.801037442984995	-3.20024492078757
OPRL1	-0.77273036404852	9.54594359519936	-2.52245214662712	0.0189744165169926	0.801037442984995	-3.20163880957329
GSG1L	0.656202411657926	8.39131947033282	2.52121630673181	0.0190264578702388	0.801142701312218	-3.20332920123401
E2F3	0.923164911713076	11.0144303652451	2.51766251174192	0.0191768501046948	0.803822873867411	-3.20818815179399
AGR3	1.0210526727701	8.44116729387754	2.51643112614779	0.019229218480205	0.803822873867411	-3.20987109266733
ADAM2	0.913768765234911	8.78542730530792	2.51619557465837	0.0192392511711725	0.803822873867411	-3.21019298214825
TTYH3	0.898918222071355	10.5670505427552	2.51161410947476	0.0194353580736841	0.806960572498276	-3.21645116166447
LCN1	0.967747404305209	8.6770548000648	2.51014007174923	0.0194988478497862	0.806960572498276	-3.21846362841866
TULP2	0.767876154776001	9.08962322822903	2.50832667997306	0.0195772190064325	0.806960572498276	-3.22093871284504
ESX1	1.37323445380322	8.69374137026196	2.50725987218492	0.0196234611034053	0.806960572498276	-3.22239443232863
GUCY2C	0.851374244446864	8.60865695221663	2.50563106688852	0.019694259697939	0.806960572498276	-3.22461651642123
IFNA5	0.873728884869911	8.40096260375843	2.50462761460249	0.01973799452764	0.806960572498276	-3.22598515899246
C4BPA	1.07824722506065	8.39077317405097	2.502903045856	0.0198133698368048	0.806960572498276	-3.22833680570629
ZBTB46	0.987136950800849	9.27038990346334	2.50165447760879	0.0198681076592088	0.806960572498276	-3.2300389358847
GFPT2	0.870407007067884	15.5579162935357	2.50114654486472	0.0198904158813299	0.806960572498276	-3.23073127835544
FGG	0.864319047382454	8.02950231227104	2.49871445582358	0.0199975554387207	0.806960572498276	-3.23404551898243
AQP11	0.712159134869085	8.74361746398851	2.49735596718232	0.0200576335193333	0.806960572498276	-3.23589614317803
HES6	0.941314190181748	9.46109568141045	2.4952793687183	0.0201497937484365	0.806960572498276	-3.23872418250483
REG1A	0.696279765507228	8.89311438492162	2.49427278408116	0.0201946078367583	0.806960572498276	-3.24009464429619
LRSAM1	0.987858657358338	9.37681695908203	2.49173287009256	0.0203080992250104	0.806960572498276	-3.24355166178327
ADM	-1.00499986631876	14.4116784667764	-2.49163777288538	0.0203123599566708	0.806960572498276	-3.24368106663512
PTGES	0.87641961235858	13.7221250921329	2.49142835862323	0.0203217454738076	0.806960572498276	-3.24396602244102
ODF1	0.774544252811716	8.35463380045356	2.48884676413049	0.0204377787051972	0.806960572498276	-3.24747801313848
C16orf72	0.898997435716286	10.4939892215949	2.48824467927372	0.0204649285810219	0.806960572498276	-3.24829685875732
AGPS	0.763479413460724	11.6171826274129	2.48750412303065	0.0204983685062766	0.806960572498276	-3.24930390928014
SLC43A3	0.747643238545654	14.1465345297852	2.48716718825686	0.0205135996377591	0.806960572498276	-3.24976204905513
C10orf120	0.717007959950117	7.8163909935245	2.48547026499059	0.0205904689369617	0.806960572498276	-3.25206899169306
BCL2L10	0.627085297083799	9.08310744055045	2.48431588306112	0.020642914335259	0.806960572498276	-3.25363796376937
SHISA2	1.09897226991592	8.62980133123676	2.48362986774525	0.0206741398321675	0.806960572498276	-3.25457020673238
XAGE2	0.750553161878736	8.39130698415494	2.48321576256556	0.0206930099632648	0.806960572498276	-3.25513288980083
IFRD1	0.706120735519985	14.6783463503354	2.48317047544429	0.020695074597026	0.806960572498276	-3.25519442311453
SPDYE3	-0.743864759493382	10.3528819893177	-2.48060063449309	0.0208125471625389	0.806960572498276	-3.258685356357
ROPN1B	0.871976246936553	10.0871700544837	2.48057162545794	0.0208138767500425	0.806960572498276	-3.25872475386926
PRTN3	0.735298213488461	8.95588737118093	2.47943540314904	0.0208660159402102	0.806960572498276	-3.26026771157071
TPH1	0.989651182917125	9.09532817387144	2.47910648314283	0.0208811320992239	0.806960572498276	-3.26071431764157
SCGB2A1	1.18800900389246	8.59676443429817	2.47870577146369	0.0208995613192806	0.806960572498276	-3.26125836691754
B3GNT7	0.784261510986402	8.68814621441548	2.47870326657112	0.0208996765698218	0.806960572498276	-3.2612617677075
IL9	0.871312432082538	8.50836141522022	2.47808744434281	0.0209280285643414	0.806960572498276	-3.26209779843096
CITED1	-1.23300551663432	10.7110763663443	-2.47736551340284	0.0209613111787541	0.806960572498276	-3.26307776430353
SNX12	0.934097740249014	9.13620191999155	2.4734978931708	0.0211404551017581	0.808615320171216	-3.26832561877384
PNKD	0.983995078634164	9.83230357626939	2.47334720760216	0.0211474633613751	0.808615320171216	-3.26853000613361
OR52N1	0.800980447112934	8.96061423007897	2.47259243280761	0.021182599756923	0.808615320171216	-3.26955368711396
FSTL4	0.785407204771264	8.87059763951664	2.47212610908274	0.0212043351940501	0.808615320171216	-3.27018608055645
SIM1	0.660638864568798	8.4591273130143	2.46928538788627	0.021337189297158	0.810590685355617	-3.27403731429602
OR7A5	0.882904608351899	8.60081990456645	2.46887597762422	0.0213564000223571	0.810590685355617	-3.27459219984921
CYP3A7	0.805371372698332	8.913772591862	2.46633209523868	0.0214761263773654	0.813225965797706	-3.2780390820421
BHMT	-0.753776005859663	9.53032115218313	-2.46191728470487	0.0216853853714596	0.819198488772811	-3.28401726247016
ADAMTS2	0.776371284167212	12.0074348245153	2.45901086992832	0.0218241775621614	0.819198488772811	-3.28795028735674
IFNA4	0.914420793326249	9.19843006369286	2.45888221782827	0.0218303401693511	0.819198488772811	-3.28812433425264
FOXR1	0.738475266344189	8.88334737140779	2.45873554456378	0.0218373679818273	0.819198488772811	-3.28832275609976
SULF1	0.916727414977331	13.6282149685349	2.45769728524877	0.0218871759014073	0.819198488772811	-3.28972717785955
ADAMTS1	1.07364761767751	16.422078208089	2.45560811830277	0.0219877177131779	0.820794661447436	-3.29255232536901
SFRP2	1.19961911975174	13.8652967702851	2.45455723522485	0.0220384534039574	0.820794661447436	-3.29397301081941
LGSN	0.713571216934713	8.22148544419615	2.45365472076581	0.0220821125443524	0.820794661447436	-3.29519289937213
FAM47B	0.821265394380644	8.51496808794281	2.45117790715388	0.0222023404260323	0.820825512852957	-3.29853966205981
NEUROG3	0.842063302297284	8.72299229303913	2.45086026003504	0.0222178032381538	0.820825512852957	-3.2989687686681
GPR50	0.775928437936473	9.20438006342031	2.45050233487065	0.0222352387055226	0.820825512852957	-3.2994522565257
OR10W1	0.85517964434664	9.07623153069417	2.44403415722034	0.0225525121364245	0.830641386637467	-3.30818402593153
FAM135A	-0.705825294420665	10.0814152574069	-2.4416610860695	0.022669961872574	0.832860092985447	-3.31138495511701
NALCN	0.710981371956617	8.90663646692396	2.43927282343676	0.0227887348329532	0.832860092985447	-3.31460495113033
COL4A3	0.852926834529068	9.17757503840171	2.43864043505806	0.0228202810290186	0.832860092985447	-3.31545733459303
WDR86	0.788240489742288	8.90064858002514	2.43820994183633	0.022841778955823	0.832860092985447	-3.31603753018378
CHODL	1.04151903462638	9.93034568335486	2.4365541591855	0.0229246400268865	0.832860092985447	-3.31826867049753
SI	0.731118533837614	8.59665702635548	2.43598840130754	0.0229530161878021	0.832860092985447	-3.31903086187663
ARL4D	-0.775803996027832	11.3910679260922	-2.43558399704199	0.0229733194057461	0.832860092985447	-3.31957562756552
AK7	0.732370945944252	8.91950963606363	2.43195854596974	0.0231560795801981	0.835015743942347	-3.3244575637078
SHB	0.74365802944666	9.70550104790295	2.43158804204472	0.0231748323430783	0.835015743942347	-3.32495628735068
OR8J1	0.819381213581963	8.42215429518929	2.42916227064628	0.0232979582489947	0.835015743942347	-3.32822068255508
MIPOL1	0.808196973934264	10.2709428289435	2.428998437109	0.0233062957845726	0.835015743942347	-3.32844110189423
TNXB	0.830261792856362	16.4340454284457	2.42671221217949	0.0234229306409364	0.835015743942347	-3.33151624541924
PPP1R3A	0.739835171042685	8.74149460946131	2.42640883013535	0.0234384485766684	0.835015743942347	-3.33192421708924
SEC14L3	0.64479919844174	8.98112263377366	2.42357289672118	0.0235839663617619	0.835015743942347	-3.33573669223721
HMGXB4	0.992518641883583	9.73351003478076	2.42245032097488	0.023641798451278	0.835015743942347	-3.33724525545094
ADNP2	0.645894489031051	12.4218476447285	2.42166001836618	0.0236825913007713	0.835015743942347	-3.33830710330174
C1QTNF3	0.974201252128264	11.6020305102992	2.42044023504381	0.0237456802302527	0.835015743942347	-3.33994568639059
MX2	0.897378293529668	11.9601918405759	2.42038615382518	0.0237484809798274	0.835015743942347	-3.34001832700982
C4B	1.1068572078603	11.7067010193032	2.41954531326451	0.0237920655803992	0.835015743942347	-3.34114762787793
ZNF106	0.66536956358609	14.779987882717	2.41910381850619	0.0238149798453735	0.835015743942347	-3.34174051009989
CD164L2	0.805194846274002	8.52927887636623	2.4163260386874	0.0239596192603137	0.835015743942347	-3.34546963639803
RPTOR	0.854999757602757	9.00781519939374	2.41392678221172	0.0240852015597521	0.835015743942347	-3.34868900423373
CDKN1A	1.31686172475886	15.2443688210815	2.41254825855504	0.024157631178924	0.835015743942347	-3.35053806245476
CP	1.03343989438613	9.92011670273697	2.41231182267682	0.0241700740488833	0.835015743942347	-3.35085515225808
C17orf74	0.948714057311083	8.65533282882603	2.41105610740426	0.0242362575927185	0.835015743942347	-3.3525389800289
ARHGAP35	0.722598503432861	8.47320322642904	2.41073799307015	0.0242530506234243	0.835015743942347	-3.35296548476561
GNGT1	0.806667664553598	8.10001276021313	2.41018458294382	0.0242822903553856	0.835015743942347	-3.35370739474711
ADAM9	0.679143447103771	14.0998192283138	2.40983174363172	0.024300949803033	0.835015743942347	-3.35418037509659
PRMT3	0.661409007221751	10.7851672337548	2.40929754207322	0.0243292255504958	0.835015743942347	-3.35489640982123
MAPK8IP3	0.748984119774644	9.21003824255967	2.40923418876322	0.0243325809094878	0.835015743942347	-3.35498132262393
ATP6V1G3	0.706591982367817	8.43003055166965	2.40749878795133	0.0244246586134666	0.835015743942347	-3.35730688575699
ADAMTS4	1.74839028882818	13.6094200577544	2.40728415696557	0.0244360689257632	0.835015743942347	-3.35759445259852
MLLT11	0.940391883418645	12.7033362995494	2.40705185737555	0.0244484240887648	0.835015743942347	-3.35790567871396
MARCH4	0.874154754934959	8.40027909107995	2.40647334340705	0.0244792181880015	0.835015743942347	-3.35868068874
CTSK	1.06666879695803	15.7179559616951	2.40538545631507	0.0245372230168896	0.835015743942347	-3.36013784834163
PPP1R9B	0.811018720500853	8.98077314562292	2.40425750756633	0.0245974978000501	0.835015743942347	-3.36164834319607
FITM1	0.805868598637581	10.051818496768	2.40363919167991	0.0246305970159624	0.835015743942347	-3.36247622165917
NRAS	0.863935281860572	10.1741758947834	2.4015196701766	0.0247443697715839	0.835015743942347	-3.36531334539078
GDF10	0.834896078857033	11.8683460664733	2.40147411984465	0.0247468201589898	0.835015743942347	-3.36537430474659
TNFSF14	1.05394310089414	9.39934812926184	2.3998941628986	0.0248319528716809	0.835015743942347	-3.36748840307904
RASSF4	0.683381652657834	12.4682301197683	2.39984978751183	0.0248343478435235	0.835015743942347	-3.36754777118464
GNB1L	0.832676661750337	9.50152180715613	2.39842310701246	0.0249114604631631	0.835015743942347	-3.36945619707929
OR2W1	1.10850013964085	8.5707313025938	2.3969688980955	0.0249902882316806	0.835015743942347	-3.37140089837729
MFAP2	0.685455846565732	13.570002284359	2.39670357538998	0.025004695272891	0.835015743942347	-3.37175565239447
MAGEA1	0.700729217892873	8.1407479250312	2.39619112083169	0.0250325432768973	0.835015743942347	-3.37244078577695
FAM207A	0.703881424071319	9.96859842233119	2.39592792082729	0.0250468573079373	0.835015743942347	-3.37279264796575
IFNAR1	0.744614948272046	9.96240312742472	2.39301272631716	0.0252059045704942	0.837656357283668	-3.37668864466269
NKAIN4	0.828134030645758	8.96952757889341	2.39196914701236	0.0252630661569057	0.837656357283668	-3.37808278735882
LY96	0.726073036078819	13.576554215014	2.39028859463723	0.0253553688734233	0.837656357283668	-3.38032727429934
NR1D2	0.726765526568288	13.2308516976938	2.39011375938637	0.0253649893613684	0.837656357283668	-3.38056073534522
MYCL	0.688640667110793	8.88672692356077	2.3897485566936	0.0253850958667201	0.837656357283668	-3.38104837184659
MMP21	0.832836526087428	8.80051004143829	2.38767024060044	0.0254997990347028	0.838451544296974	-3.38382277008584
PCDHA4	0.610573974140211	8.38986822359931	2.38701239670779	0.0255362051221994	0.838451544296974	-3.38470070491727
GAB2	0.94713209624957	11.3089705877449	2.38611085918915	0.0255861753852489	0.838451544296974	-3.38590367831845
ATP2A1	1.03794706871442	8.81831411998821	2.38556246163554	0.0256166159244669	0.838451544296974	-3.38663533135551
CXCL16	0.642129438430084	11.4841691682623	2.38136310299678	0.025850822901351	0.84066417615678	-3.39223532296036
LHFPL2	0.689785738151938	12.9738516849995	2.38083026640463	0.0258806809049412	0.84066417615678	-3.39294554379353
CFAP52	1.02709379232138	8.30005693623011	2.38060759084965	0.0258931681484399	0.84066417615678	-3.39324232685468
LINGO4	0.635897744306032	8.4639120914114	2.37994295764365	0.0259304725851076	0.84066417615678	-3.39412807460993
GAL	0.666578228142813	8.50855031879328	2.37969898595284	0.0259441786073494	0.84066417615678	-3.39445318284908
CPVL	0.685875202865917	13.9141460610972	2.37774119754267	0.0260544065006812	0.842313632727024	-3.39706148864212
ROR1	0.74489425348292	14.9897178480711	2.37688396837383	0.0261028060386194	0.842313632727024	-3.39820322826109
RGAG1	0.778242124300421	9.42034313023169	2.37602535988881	0.0261513664190096	0.842313632727024	-3.39934660791038
ACSBG1	0.593984673240994	8.32141356052071	2.37498102992043	0.0262105427566905	0.842488098111574	-3.40073704044469
RNF175	1.0417456960848	8.73090165812896	2.37361034193262	0.0262883990473092	0.842488098111574	-3.40256154598281
FILIP1	0.888574142840785	11.9926833412609	2.37317627997778	0.0263130984938057	0.842488098111574	-3.40313921529139
TDRKH	1.01403225935851	9.50487873981055	2.37143470891296	0.026412414108952	0.843996687208786	-3.40545646800404
PTAFR	0.883687567024577	10.6635049654545	2.368648386911	0.0265720258295255	0.846888058794056	-3.40916211991578
CNTNAP3	0.880181292983485	10.6473124314074	2.36802855865964	0.0266076525367914	0.846888058794056	-3.40998617218751
IL22	0.648732436881962	8.12565937402733	2.36200884097095	0.026955948788643	0.85623594551791	-3.41798389265867
AKAP12	0.772383604544981	15.496659330595	2.36056678486492	0.0270400051999555	0.85623594551791	-3.41989833163043
CMYA5	1.07424838022075	11.6237693041566	2.36022073498555	0.0270602120205116	0.85623594551791	-3.42035765503695
AKR1C4	0.897475090258103	10.7422160960448	2.3547410458303	0.0273820422626229	0.859212794379235	-3.42762667878801
PLXDC1	0.750527759740557	10.3778768492995	2.35418859608238	0.027414682896554	0.859212794379235	-3.42835907031414
WFDC8	0.722009180181292	8.47137992940293	2.35408792047856	0.0274206350081459	0.859212794379235	-3.42849252859048
PLSCR1	0.590158395280454	14.7350009499595	2.35247827304031	0.0275159614909806	0.859212794379235	-3.43062594355126
R3HCC1L	0.803905328433334	8.81545790581409	2.35240802247726	0.0275201287935446	0.859212794379235	-3.43071903697347
CLCN5	0.674480659329653	11.3882182044383	2.34992625700293	0.0276677211067912	0.859212794379235	-3.43400691138929
SPOCK1	1.26817248968443	10.8902557608549	2.34787027192569	0.0277905422752223	0.859212794379235	-3.43672942528812
RNF19B	0.937845499479989	9.62237190404643	2.3476620895753	0.027803006625709	0.859212794379235	-3.43700503334359
IL5RA	0.688199192122138	8.32928832437851	2.34667711707889	0.0278620488071411	0.859212794379235	-3.43830885505282
RCVRN	0.774122220954338	8.73931510151824	2.3463651978865	0.0278807701626852	0.859212794379235	-3.43872169107491
ATOH7	0.738299966607265	9.61793031062752	2.34590715349747	0.0279082828737497	0.859212794379235	-3.43932788032436
IGFBP1	0.933429520194174	8.50788003075441	2.34556189512583	0.0279290375007019	0.859212794379235	-3.43978476704144
SLC39A3	0.604684983751644	10.4785391673783	2.34549454254972	0.0279330879393584	0.859212794379235	-3.43987389210427
LXN	0.686776114496091	14.2271055302014	2.34534430674792	0.0279421247399431	0.859212794379235	-3.44007268882941
SPPL2B	0.786158056986848	10.743058950082	2.34366479139503	0.0280433318014639	0.859212794379235	-3.44229465204739
GK	1.37210208563554	9.44979505097464	2.34276318599803	0.0280978009794996	0.859212794379235	-3.44348713538359
TMEM171	0.800396101995168	8.10928711707253	2.3427175972202	0.0281005577371106	0.859212794379235	-3.4435474261438
SASS6	0.831456607363384	8.48888635994586	2.33959922519588	0.0282897163767527	0.859212794379235	-3.44767007990907
RNF152	0.895472118938105	9.01382020867732	2.33935968567437	0.0283042949303981	0.859212794379235	-3.44798665242157
ARMCX4	0.898530012351136	9.49506837357484	2.33898628801733	0.0283270339409565	0.859212794379235	-3.4484800984557
TAS2R31	-0.769217924511082	10.2422243200746	-2.33895367777405	0.0283290206213725	0.859212794379235	-3.44852319114456
UMODL1	0.953443243667874	8.35535709630276	2.3386357813269	0.0283483942006221	0.859212794379235	-3.44894325879415
RNF166	0.827788479614245	11.5094687645554	2.3381212553446	0.028379776750008	0.859212794379235	-3.44962309279282
NXPE2	0.871508254690128	8.35342779102523	2.33585755093865	0.0285182261796565	0.859212794379235	-3.45261321083163
PROX1	0.836362496139873	10.3383908429272	2.3356982993489	0.0285279893890773	0.859212794379235	-3.45282351192985
HOXB9	0.838462766374803	8.48982739318702	2.33351313145443	0.0286622651621581	0.859212794379235	-3.45570844093774
VCAM1	0.853080147502499	14.2078809021182	2.33272804895888	0.0287106488667478	0.859212794379235	-3.45674460687901
TAS2R50	0.784759381406243	8.68610157373051	2.33174101394046	0.0287715849603406	0.859212794379235	-3.45804706910383
TERB2	0.835754610855989	8.83099910070181	2.33063944494592	0.0288397320243939	0.859212794379235	-3.45950034537579
MYOZ2	0.843977389947515	10.5914816727302	2.33009613612223	0.0288733975622826	0.859212794379235	-3.46021699599221
CELA3B	0.632696634643349	9.15450359654862	2.32985077150004	0.0288886131222461	0.859212794379235	-3.46054061670784
ABHD12B	0.85831993263295	8.51486704468834	2.3286581932615	0.0289626720949948	0.859212794379235	-3.46211331322113
ITGAV	0.770615135927031	13.3481258512276	2.32848533449857	0.0289734210374893	0.859212794379235	-3.46234123531234
MAN2A1	0.587885178240638	14.5447161039787	2.3282191726348	0.028989979034332	0.859212794379235	-3.4626921653745
CFH	0.822945254141604	13.6579772502528	2.32683507399497	0.0290762241079416	0.859212794379235	-3.46451675632723
LDHC	0.862818981117353	8.32992801057894	2.32607347090961	0.0291237808968149	0.859212794379235	-3.46552051175622
RGS7	0.805792895659783	8.37242244127492	2.32560979648492	0.0291527690317178	0.859212794379235	-3.46613153202132
C6orf58	0.709600895441854	9.47760485392741	2.32527697235892	0.0291735929317954	0.859212794379235	-3.46657008328462
LILRB3	1.07720094075522	12.0662788787385	2.32293212730753	0.0293206903266229	0.860416771056041	-3.46965892388596
STEAP1	0.783635163563634	12.3770256269479	2.32292878404671	0.0293209005412752	0.860416771056041	-3.46966332682376
PIAS4	0.984087630901429	9.56085168124165	2.32075257239791	0.0294580279002237	0.861469089333201	-3.47252863955363
GTF3C4	0.762217234706075	9.65723690516384	2.32066878729362	0.0294633190921677	0.861469089333201	-3.4726389286243
FOXD4L3	0.874863192867231	8.62907039337142	2.31755426203374	0.0296606262719041	0.865177053682635	-3.47673727155135
GPR132	0.773054784150748	8.49132674695846	2.31430195843439	0.0298679529588012	0.865177053682635	-3.48101398053108
ENPEP	1.05901516761646	10.7323847806646	2.31283251599998	0.029962061000685	0.865177053682635	-3.48294528013035
RFX4	0.819010352167771	8.77077238164175	2.31278568794415	0.0299650644860513	0.865177053682635	-3.48300681650775
LRRN2	0.966524363909597	12.8816193572201	2.31260126138593	0.0299768960259428	0.865177053682635	-3.48324916391778
VNN1	1.10559473265114	9.48424232712824	2.31233913410872	0.029993719669663	0.865177053682635	-3.48359359800837
MYH8	0.613832923265944	8.39306853283447	2.31194458315869	0.0300190587224817	0.865177053682635	-3.48411199933356
FN1	0.742336911502939	10.5548525322496	2.31039937064448	0.0301184849367399	0.865177053682635	-3.48614183025652
NLRP11	0.817149424071726	9.06003919360919	2.31037562870153	0.0301200149533745	0.865177053682635	-3.48617301297316
CCDC110	0.767688102219921	8.43832593186544	2.31029486888063	0.0301252199408327	0.865177053682635	-3.48627908188396
ABRA	0.843884828438235	9.11302634779891	2.30696122258959	0.0303407939119504	0.869823221209799	-3.49065582473616
DPYSL4	1.05078867017944	9.55543437921066	2.30482397480179	0.0304797431288163	0.872260117964302	-3.49346014393742
TNFRSF8	0.833199636086327	8.97259734188333	2.30253183596122	0.0306294091306598	0.874994551649537	-3.49646624252127
CXCL1	0.810054501150848	11.4608009923247	2.29836307756742	0.0309033339051995	0.879766114102862	-3.5019296212448
MYOD1	0.811146783450202	8.79734528940944	2.29563727309712	0.0310836529852775	0.879766114102862	-3.50549922267607
GALNT8	0.719957856985805	8.28047003996061	2.29519417555969	0.0311130557684137	0.879766114102862	-3.50607928206901
PTX3	0.866286270759833	10.7857313652122	2.29448441729385	0.0311602064375385	0.879766114102862	-3.50700830887422
TRPV5	0.899684081607989	8.90890872289196	2.29161171334465	0.0313517138322643	0.879766114102862	-3.51076699815708
PLAUR	1.06950593815694	11.7353843191255	2.29104741177067	0.0313894588817986	0.879766114102862	-3.51150505753135
GPATCH11	0.865069940626958	8.58416963530062	2.29003274517208	0.031457432459364	0.879766114102862	-3.51283192406169
ARG1	0.929455897103203	8.33544697488167	2.28993784944459	0.0314637964960997	0.879766114102862	-3.51295600268823
TBC1D22B	0.706398956432356	9.68631607415507	2.28918894595355	0.0315140618520101	0.879766114102862	-3.51393512154825
ATP1B4	0.751276388336816	8.63729434980061	2.28874247628589	0.0315440631687375	0.879766114102862	-3.5145187598056
OPA3	0.757696511569032	10.0868248740688	2.28868969854943	0.0315476113858884	0.879766114102862	-3.51458774857764
PTPN7	0.863246209198143	9.271955972018	2.28840733254493	0.0315666008861909	0.879766114102862	-3.51495683141827
TNFSF11	0.577705454326402	8.56560237895952	2.28781373143184	0.0316065554288318	0.879766114102862	-3.51573265642302
HABP2	0.741070957019462	10.3279793025599	2.28685062401265	0.031671479269527	0.879766114102862	-3.51699120049139
TMEM102	0.806722154165405	8.35172751842116	2.28566926450108	0.0317512820033218	0.879766114102862	-3.51853457686778
NR4A2	1.33912166061829	14.9676288415913	2.28474416861598	0.0318139018882048	0.879766114102862	-3.5197428755566
GSTT2	0.933930732351854	9.94217419214693	2.28104568153613	0.032065381436735	0.879766114102862	-3.52457109305982
TNFSF9	0.743313949531583	9.32453801632398	2.28066758534254	0.032091192171613	0.879766114102862	-3.52506445584643
EFNA2	0.85396200392632	9.75774243601529	2.28061413649734	0.0320948423865271	0.879766114102862	-3.5251341957512
PALM2	0.898866471566558	8.91285918902818	2.28042796258755	0.0321075598357692	0.879766114102862	-3.52537710840943
PTGER4	0.953390642196915	10.3449373933749	2.27982759227089	0.0321486021837568	0.879766114102862	-3.52616037956651
MND1	0.694475817182957	8.90098797531657	2.27974752948433	0.0321540790313141	0.879766114102862	-3.52626482522425
JAKMIP1	0.726331907131648	8.02840816487701	2.27949569666774	0.0321713116885968	0.879766114102862	-3.52659334067021
ICOSLG	0.689654601496912	8.70233508119984	2.27884379093265	0.0322159600845052	0.879766114102862	-3.5274436640085
TELO2	0.676588011807629	9.10133017261326	2.27878255474341	0.0322201569967761	0.879766114102862	-3.52752353196685
F11	0.785040952771972	8.37384112542457	2.27781055220934	0.0322868414823206	0.879766114102862	-3.52879112916161
CDKL4	0.957825743781926	8.39261187789247	2.27725236481583	0.0323251929876402	0.879766114102862	-3.5295189407731
DYDC2	0.649697694213646	9.0818594989609	2.27610227669291	0.032404343457052	0.879766114102862	-3.53101823322938
CXCR4	0.86260536281638	15.0118197197144	2.27522945981526	0.032464529775652	0.879766114102862	-3.53215580586287
EML5	0.877138371609464	8.542246800426	2.2747486597544	0.0324977275757683	0.879766114102862	-3.53278235342783
ATE1	0.74817080582369	10.0647798288337	2.27364873620392	0.0325737905065328	0.879766114102862	-3.53421544632282
COMP	0.943800008733959	12.1553469409283	2.27364468744928	0.0325740707895481	0.879766114102862	-3.53422072079501
BDKRB1	1.17409714631623	12.4931262761923	2.2733438421593	0.0325949035543847	0.879766114102862	-3.53461263026978
TREM2	0.954251678337432	10.3013486687825	2.27260091175114	0.0326464016613098	0.879766114102862	-3.53558032706241
SH2D2A	0.787856975572506	8.73607944647947	2.27179048255166	0.0327026632551018	0.879815910435508	-3.53663575777937
ERO1B	0.722412841673739	9.05935107667552	2.27034153977768	0.0328034721820136	0.880062945668969	-3.53852224757922
CYP2A13	1.23203173312397	9.40083184185295	2.26975408312748	0.0328444246540609	0.880062945668969	-3.53928692543792
GABRB3	0.651835818687781	8.55319272404595	2.26931402050511	0.032875132610802	0.880062945668969	-3.53985967715187
IFNA2	0.777492677799144	8.81577673373788	2.26677519105033	0.033052806178455	0.883356732395766	-3.54316290130452
LINGO1	0.707774476787735	8.7126959445465	2.26552955043549	0.0331402989595054	0.884233488244625	-3.54478288150293
TBCEL	1.02553922560221	8.57730468721938	2.26430965599611	0.0332261879330633	0.885064633755685	-3.54636893111399
PPP1R3F	0.863659806377877	9.49254421801836	2.26017179011542	0.0335190356771177	0.891396855038349	-3.55174548776729
SLC26A2	0.572601940090172	11.8370340494714	2.25900508206589	0.0336020307218662	0.892136674452963	-3.5532605318692
SAMD4B	0.833297579402359	8.92693700419848	2.25640952457998	0.0337873404793633	0.89558607903414	-3.5566295660924
GLB1L	0.613619690769596	11.9450013057364	2.25516276968351	0.0338766830554795	0.896484596275039	-3.55824713638147
KLHL32	0.858914909515834	9.53453283280677	2.25369156359702	0.0339823865435489	0.897631022083308	-3.5601553149603
PTPN4	0.625194936852997	9.60611052482098	2.25207357310845	0.0340989829411083	0.897631022083308	-3.56225312414606
DHDH	0.819624911822119	8.78809641430527	2.25194135029941	0.0341085273249864	0.897631022083308	-3.56242452311161
GLRA3	0.610973037542851	8.16855577984854	2.25147697888392	0.0341420668304307	0.897631022083308	-3.56302644093947
BUB1	1.09095638458257	9.01236437095048	2.24946095584303	0.0342880237142307	0.899242415193275	-3.5656388549239
BATF3	0.678701741571651	11.0264606901195	2.24844224564094	0.0343619925329332	0.899242415193275	-3.5669584593083
THOC7	0.54751552414425	12.6414179065676	2.24832929265829	0.0343702030174683	0.899242415193275	-3.5671047556685
PROK2	1.20533968338895	9.16548963068872	2.24695513026822	0.0344702331518048	0.899492371105752	-3.56888425791531
ALDH18A1	0.618999888373427	12.7878387816653	2.24653011927155	0.0345012248039	0.899492371105752	-3.5694345198068
CBARP	0.744492625202607	8.83254369269053	2.24573277763304	0.0345594350902078	0.899492371105752	-3.57046669088295
STXBP2	0.889545029427142	8.70715391038123	2.24323921209283	0.0347420561706818	0.899492371105752	-3.57369340730791
ODF3L1	0.905755257710409	9.9934653845004	2.24301603922606	0.0347584433940003	0.899492371105752	-3.57398210489823
OR4C11	0.539682784357156	8.43952846530566	2.24199235920195	0.0348337006997063	0.899492371105752	-3.57530614903282
TMOD4	0.694674367206602	8.6044554129436	2.24187981991323	0.0348419832234379	0.899492371105752	-3.5754516897368
PTGFRN	0.649442466297934	12.1568638703576	2.24077319408642	0.0349235227274246	0.899492371105752	-3.57688262142135
CDR2	0.946620797890938	10.1789829590134	2.24002591480946	0.0349786826309618	0.899492371105752	-3.57784868647218
FPR2	1.11028949111491	8.84405521529472	2.23729349945037	0.0351810491325804	0.899492371105752	-3.58137964134478
LECT2	0.763586182159978	8.36359931275499	2.23534970051693	0.0353256569494958	0.899492371105752	-3.58389012329914
ADCY8	0.902583208418198	8.46363280876435	2.23488618133456	0.0353602198863493	0.899492371105752	-3.58448860358106
KRT33A	0.687591007768834	8.89282095110874	2.23344123848549	0.0354681613662857	0.899492371105752	-3.58635384330821
LACE1	0.716834798399667	10.0870046508835	2.233190603542	0.0354869149833306	0.899492371105752	-3.58667731652901
STAM	0.586936835728437	12.8482268517841	2.23308719002322	0.0354946554669952	0.899492371105752	-3.58681077796493
ITGA4	0.731690286543964	10.9934438662762	2.23280554850181	0.0355157440659362	0.899492371105752	-3.58717423687675
STKLD1	0.761509381208	8.9195047032012	2.23259511884437	0.0355315079335328	0.899492371105752	-3.58744578089017
MORN3	0.664219497497131	9.41094035783317	2.23250645347042	0.0355381520057797	0.899492371105752	-3.58756019298016
ZSCAN9	0.610783824385429	11.227982541027	2.23246269865773	0.0355414311553738	0.899492371105752	-3.58761665245992
SAMD4A	0.884349683226167	8.92832955139594	2.23094329898656	0.0356554713534818	0.899492371105752	-3.58957686177229
OR10R2	0.683692759135848	8.97212025777971	2.22933601238861	0.0357764698009573	0.899492371105752	-3.59164968507087
GUCA1B	0.618173374385762	9.11446700456014	2.22866356921618	0.0358272027151624	0.899492371105752	-3.59251666022416
CPSF7	0.837813140534269	8.75092695900823	2.22838161479192	0.0358484943907754	0.899492371105752	-3.59288014026932
CPLX2	0.712280116194738	8.00344590901073	2.22774083453756	0.0358969254066936	0.899492371105752	-3.59370610782464
SHROOM3	0.697991140944623	12.0332320135251	2.22675344503728	0.035971669965023	0.899492371105752	-3.59497860838694
ADAD1	0.648811711428078	8.72254186278594	2.22645789118637	0.0359940706171301	0.899492371105752	-3.59535944575505
BPIFB6	-1.0097094823254	8.99738065424941	-2.22536689906661	0.0360768689627486	0.899492371105752	-3.59676501603466
CPAMD8	-0.684624936195108	9.32293132940348	-2.22535699269063	0.0360776215762329	0.899492371105752	-3.59677777714826
MUCL1	0.656703025293684	9.07013617081464	2.22525218003852	0.0360855853431098	0.899492371105752	-3.59691279199159
NEU1	0.655857802109127	13.4634460965318	2.22408376195669	0.0361744710341882	0.899492371105752	-3.59841766510042
LGMN	0.64363326324802	16.6900826065378	2.22384855236134	0.0361923882801743	0.899492371105752	-3.59872055418995
OR6F1	0.747342613650938	8.39165538672795	2.22358886282311	0.0362121796613525	0.899492371105752	-3.59905494727548
AVIL	0.893829227319564	11.4573461164294	2.22354440434152	0.0362155689028292	0.899492371105752	-3.59911219281143
GUCA2B	0.798319610675055	8.98035548001848	2.22264766169158	0.0362839925754574	0.899809625694128	-3.60026672435529
DEFA4	0.689877380035798	8.68175781082339	2.22091688759708	0.0364163868703579	0.901709891740914	-3.60249434571166
DNTT	0.602076596598531	9.09395254444089	2.21945973152502	0.0365281908024916	0.903095286063436	-3.60436908374603
EFCAB2	0.709368408567519	11.2270902753043	2.21768749795346	0.036664589669288	0.903975026827656	-3.606648305267
PCDHGA11	0.696989045018437	8.94625859260852	2.21651574417081	0.0367550266267449	0.903975026827656	-3.60815473082131
ZFAND4	0.685959437913297	9.94043803871208	2.21448787900309	0.0369120173566455	0.903975026827656	-3.6107607788545
KLRF1	0.76126234422774	9.01679056878566	2.21222059684843	0.0370882630541866	0.903975026827656	-3.61367299071632
CHRNB3	0.701482878034888	8.42844578414534	2.21208655455389	0.0370987066019049	0.903975026827656	-3.6138451112623
NOXO1	0.679653770882183	8.52331773813735	2.21050826201649	0.0372218757947517	0.903975026827656	-3.6158713378405
RTP3	0.864179443975401	8.37956384064713	2.20995763647258	0.0372649335253666	0.903975026827656	-3.61657805302041
HOXA6	0.894853173402275	9.1715234677326	2.20885922688488	0.037350961725199	0.903975026827656	-3.6179875533569
RNASE7	0.863693346763787	8.59336044097975	2.20829785908777	0.0373949979346106	0.903975026827656	-3.61870776564351
CRYM	1.3919384020957	10.4232495410866	2.20740146680745	0.03746541256433	0.903975026827656	-3.61985759639325
WDR19	0.609226787255436	9.71521983833383	2.2062449721496	0.0375564366794847	0.903975026827656	-3.62134069692983
FCRL2	0.660122246992977	8.60356079557375	2.20593995976471	0.0375804766431779	0.903975026827656	-3.62173177806945
CSF3R	0.881359726379854	10.4448031350511	2.20418748875908	0.0377188704989646	0.903975026827656	-3.62397819788924
CRTAM	0.91628055833889	9.36342749936068	2.20331860265254	0.0377876581681715	0.903975026827656	-3.62509162937678
GHRHR	0.698678579306604	8.62807503676165	2.20280435274924	0.0378284236536855	0.903975026827656	-3.625750501614
SOX3	0.621668915268662	9.78145595553304	2.20262690580077	0.0378424994273616	0.903975026827656	-3.62597783261708
ZC3HAV1	0.722107949855866	9.9968878324519	2.20256613216675	0.0378473213164121	0.903975026827656	-3.62605568871658
PROZ	0.665548349862931	8.4579177384919	2.20235689775392	0.0378639266078034	0.903975026827656	-3.62632372658608
PDE10A	1.05534516417813	9.26231758547204	2.20167603509304	0.0379180070279448	0.903975026827656	-3.62719584427505
YY2	1.04029117358972	9.03046471939953	2.20149281703126	0.037932571848977	0.903975026827656	-3.6274305035719
LRRC17	0.803879881518128	12.4790236523692	2.20068098251983	0.0379971692018314	0.903975026827656	-3.62847014571038
PRODH2	1.03384166885976	9.26212935230373	2.20040276142644	0.0380193300637287	0.903975026827656	-3.62882639023767
PCDHGB2	0.724586755955437	9.58527926425273	2.20019681680671	0.0380357415016455	0.903975026827656	-3.6290900736007
GSTTP2	0.667971907562034	10.9359840863846	2.1999088636697	0.0380586988428174	0.903975026827656	-3.6294587350239
SMPX	0.816607864079996	9.48241742771384	2.19880134164777	0.0381471141280127	0.903975026827656	-3.63087643269069
CNDP1	0.775074583378469	8.93082631590241	2.19766568329963	0.0382379687359401	0.903975026827656	-3.63232974474816
MMP10	1.09891758894191	8.92987142363828	2.19734590755552	0.0382635866782354	0.903975026827656	-3.63273889112896
HSDL1	0.654958056100213	9.8165830229	2.19595330876467	0.0383753321780167	0.903975026827656	-3.63452031540258
CADPS	-0.834828663871878	9.50410539081413	-2.19544733013455	0.038416006262555	0.903975026827656	-3.63516741571306
TGFB3	0.742674367857708	14.5761058249662	2.19484864109026	0.0384641834715309	0.903975026827656	-3.63593297951425
MKI67	1.02226736082924	8.91094438182042	2.19365652923408	0.0385602770505924	0.903975026827656	-3.63745703502491
RGL4	0.637302642819787	8.960562564615	2.1929911003182	0.0386140103134194	0.903975026827656	-3.63830755685334
RABEP1	-0.805771420610649	9.52448876683139	-2.19258604536344	0.0386467516046778	0.903975026827656	-3.63882521145236
WNK2	0.527949087678479	9.05881866603169	2.1916644107417	0.0387213425800707	0.903975026827656	-3.64000285372825
PIWIL2	0.604495627470317	9.11077140231032	2.1900974211692	0.0388484634562306	0.903975026827656	-3.6420044957519
LOC729461	0.586749882633488	7.93697523281983	2.18984726213848	0.0388687923474148	0.903975026827656	-3.64232397181215
LILRB2	0.831420294049899	14.1905367923252	2.18897180100213	0.0389400115249731	0.903975026827656	-3.64344185940959
ADCY1	-0.841261335013144	11.1022577115078	-2.18885297261985	0.0389496873662062	0.903975026827656	-3.64359357410801
CPXM1	1.17957054503645	13.7345909614785	2.18807597272023	0.0390130097922737	0.903975026827656	-3.6445855016288
SLC12A3	0.894460349319484	9.58963939166701	2.18787610562743	0.0390293132260396	0.903975026827656	-3.64484062330896
CSTL1	0.671199904213163	8.73114672726364	2.18778705864883	0.0390365788954107	0.903975026827656	-3.64495428382041
PRG3	0.759421755299012	9.84742941808448	2.18730091761121	0.0390762665059608	0.903975026827656	-3.64557475487922
BCAN	0.856523834460424	9.09222536124606	2.1870746339403	0.0390947523131341	0.903975026827656	-3.6458635393525
PRSS12	0.870152317216704	9.81827276638204	2.18616100440572	0.039169469996112	0.903975026827656	-3.64702935242778
SPARC	0.72288171265355	17.4671219080883	2.1861404676405	0.0391711510000989	0.903975026827656	-3.64705555477119
ADAMTS5	0.774604408853797	15.7582450372773	2.18432684642845	0.0393198596585194	0.903975026827656	-3.64936897778107
ETV4	0.658225006414211	8.66585525579213	2.18412074290804	0.0393367914771704	0.903975026827656	-3.64963181331062
HTN3	0.583035690440088	8.50888308998534	2.18330022019881	0.0394042644697416	0.903975026827656	-3.65067805831852
GFRA1	0.590132626162672	12.3538441574453	2.18327964237909	0.0394059579637705	0.903975026827656	-3.65070429424228
ZNF10	0.600858501822399	12.866520292735	2.18237620179845	0.0394803733756689	0.903975026827656	-3.65185601252302
DCDC2	0.909122647489824	8.53448341486826	2.18227181070313	0.039488980140921	0.903975026827656	-3.65198907487502
CHD1	0.676060641956406	12.656474129397	2.18132241992246	0.0395673327724713	0.903975026827656	-3.65319905791514
OR1S1	-0.898498718967851	10.4030344621008	-2.18092597183218	0.0396000929713109	0.903975026827656	-3.6537042390985
RRH	0.658935263513609	8.49342041496543	2.18075437902567	0.0396142800205773	0.903975026827656	-3.65392287873681
LRRC56	0.723175311721336	11.2612513800988	2.18045903378247	0.0396387095071314	0.903975026827656	-3.65429917880959
KIF4A	0.681635711512232	9.10406024886066	2.17769117322638	0.0398683158992149	0.906563203377819	-3.65782435676252
WNT10A	0.551831606260389	8.89741064696523	2.1773745193072	0.0398946602419855	0.906563203377819	-3.65822749392093
LAT2	0.85033638953049	10.6509626490958	2.17679107016673	0.039943242087518	0.906563203377819	-3.65897020794248
SPRR4	-0.688292095248741	10.0860347380549	-2.17638655562342	0.0399769560296365	0.906563203377819	-3.65948507910916
FGF7	0.807880931208656	13.8283950058337	2.17572031653433	0.0400325392548558	0.906563203377819	-3.66033296181642
MAGEB18	0.633296156135662	8.56968080464888	2.17320985521451	0.0402426107737091	0.907781586212266	-3.66352659211623
STMN4	0.896122929961592	8.20468803166641	2.17291460777522	0.0402673819615123	0.907781586212266	-3.66390205140994
RBM34	0.555694303052197	13.2741401082567	2.17251673723479	0.0403007849906977	0.907781586212266	-3.66440796963028
GLIPR1	0.772000854513021	12.9637054358389	2.17239613964529	0.0403109146453341	0.907781586212266	-3.66456130720637
CRISPLD1	0.65879625363741	11.6302121213689	2.17161651432273	0.0403764551757551	0.907992912012218	-3.66555247292755
CTSS	0.80280395689412	13.6360942711218	2.16805239011002	0.0406773067724975	0.909396632062175	-3.67008117044219
ARHGAP26	0.706865202771109	10.9052164954287	2.16654971198579	0.0408047549612424	0.909396632062175	-3.67198929198993
MRPS15	0.544111527695655	13.134536418305	2.1661443466063	0.0408391973199249	0.909396632062175	-3.67250390518765
ASCL3	0.711988711447594	8.63241956644037	2.16544085275219	0.0408990328244408	0.909396632062175	-3.67339686728694
USP9Y	0.769143341429579	9.83899567432415	2.16503098217934	0.0409339307436621	0.909396632062175	-3.67391705204795
ARHGAP9	0.847283732905932	10.3528722909721	2.16482702833758	0.0409513061526209	0.909396632062175	-3.67417587850702
GSK3A	-0.903739240408001	9.82686452939578	-2.16481376023737	0.0409524367304825	0.909396632062175	-3.67419271584583
LPGAT1	0.775121600483772	9.95040031102994	2.16474298892052	0.0409584676465576	0.909396632062175	-3.67428252431921
VN1R5	0.55762544489447	8.33032963369622	2.16324077115641	0.0410866713147876	0.909396632062175	-3.67618844776946
INSL4	0.731803185486375	8.0289053560766	2.16282610367697	0.0411221239790422	0.909396632062175	-3.67671442367722
WIF1	-1.52753775227483	10.9304031603169	-2.16171052446688	0.0412176392998871	0.909396632062175	-3.67812917799757
FAM133A	0.726721442371115	9.01294261563321	2.16067814821608	0.0413062091271581	0.909396632062175	-3.67943805498885
MANBA	0.665251003637991	12.616962094278	2.1583780351963	0.041504158636743	0.909396632062175	-3.68235295631529
MAFA	0.731713598045078	8.72601245255863	2.15817138006409	0.0415219853653732	0.909396632062175	-3.68261476295815
ABI2	0.792858764815374	10.8867628231734	2.15747987232847	0.0415816872529585	0.909396632062175	-3.68349071678588
EGLN1	0.655121279158433	10.8197782093845	2.15737064667524	0.0415911244166695	0.909396632062175	-3.68362906194475
NAT1	0.568258491574785	10.9234256928583	2.15713908824817	0.0416111375963634	0.909396632062175	-3.68392234083834
YJEFN3	0.762316433925477	8.42521554044518	2.15659381005489	0.0416582993245276	0.909396632062175	-3.68461289031551
TAS2R38	0.928744248177605	8.4406841368587	2.15640660233085	0.0416745022455549	0.909396632062175	-3.68484995090399
ZPBP	0.747799122011699	8.96634378667703	2.15635009894243	0.0416793937581946	0.909396632062175	-3.68492149872578
FAAP24	0.722971072736319	8.89597200638356	2.15583122802511	0.0417243367591733	0.909396632062175	-3.6855784739166
HS6ST2	1.05203463329043	8.85230728549986	2.15578360002234	0.0417284643391976	0.909396632062175	-3.68563877431997
DTX1	0.993563860719865	8.81176997051189	2.15379129158176	0.0419014537161435	0.909396632062175	-3.68816051157136
ATF3	1.36309308385994	15.3698232752942	2.1528498777623	0.0419834200995156	0.909396632062175	-3.68935164069555
PUS10	0.522898246867067	8.71060550719375	2.15267439133355	0.0419987152076924	0.909396632062175	-3.68957364373879
PACS1	-0.992050445126214	9.34741239199971	-2.150490010809	0.0421895230629754	0.909396632062175	-3.69233619708033
TMPRSS4	0.745563619087473	8.41719428352459	2.15019421916892	0.0422154207384721	0.909396632062175	-3.69271015981604
HOMER1	0.727617929397164	12.3488360936906	2.149569609163	0.042270154779488	0.909396632062175	-3.69349974570761
IRX6	1.0118052481984	8.54641516569168	2.14952844270929	0.0422737644060605	0.909396632062175	-3.69355178079371
E2F4	0.856814726699128	11.3135091562206	2.1484670340175	0.0423669286003191	0.909396632062175	-3.69489322656328
PRAME	0.690324420362263	9.11347543029803	2.14684709088436	0.0425094743363675	0.909396632062175	-3.69693985258113
PROKR2	0.695410856441304	10.1010759947203	2.14662274520227	0.0425292495015659	0.909396632062175	-3.69722322132086
MTFR1	0.696230503877167	11.3082547198658	2.14635057560015	0.0425532512778844	0.909396632062175	-3.69756697368068
GFPT1	0.699854229664226	11.8575351361277	2.14623992660202	0.0425630125515341	0.909396632062175	-3.69770671725398
FRMD5	0.616717101416819	8.37092621436052	2.1461700487449	0.0425691781009619	0.909396632062175	-3.69779496704717
CXCL2	1.35470458968269	14.148520370268	2.14580265239723	0.0426016079071233	0.909396632062175	-3.69825893089716
KIAA0226L	0.818897880535971	10.6630764386711	2.14560204894986	0.0426193244181982	0.909396632062175	-3.69851224272434
FAM26D	0.725776729908175	8.76620923603826	2.14508098125902	0.0426653740897048	0.909396632062175	-3.69917015842501
PALMD	0.633808655918564	13.6964553263162	2.14163378077636	0.0429711531358236	0.909396632062175	-3.7035204366558
PANX1	0.82554210428477	10.3148346633928	2.14038327082202	0.043082564706653	0.909396632062175	-3.70509757583777
DSPP	0.837838122518686	8.23827058486138	2.1388419779097	0.0432202407407069	0.909396632062175	-3.7070407362311
BCAS1	-0.979904329732486	10.2447580117048	-2.13840723352954	0.0432591458400493	0.909396632062175	-3.70758869071617
FBLN5	0.720418935161845	15.495253322571	2.13833555455907	0.0432655633885456	0.909396632062175	-3.70767902930406
DIRC1	0.644966714464376	8.86694869200768	2.1381415071827	0.0432829411032147	0.909396632062175	-3.70792358293151
TMEM156	0.800141682873452	9.05815503775137	2.13783011623535	0.0433108405317414	0.909396632062175	-3.70831599593408
THBS3	0.684263910431175	12.9350004875985	2.13649651666619	0.0434305091004617	0.909396632062175	-3.7099962255885
TRABD	0.684847125576187	10.5196643615016	2.13583511227179	0.0434899695529598	0.909396632062175	-3.71082932326238
C19orf24	0.786831494554001	9.60504490927768	2.13579461125836	0.0434936129853299	0.909396632062175	-3.71088033316253
DDC	0.600247276104539	8.1037243737107	2.13507681071902	0.0435582312216668	0.909396632062175	-3.71178429239419
CCDC57	0.802526025221995	8.40884694880057	2.13500585018725	0.0435646239595492	0.909396632062175	-3.71187364693829
ERP27	0.803343465211187	8.92362798174161	2.13482989316802	0.0435804793304802	0.909396632062175	-3.7120952073677
IRF1	0.696956515443789	11.4421304807559	2.13413803770785	0.0436428723257606	0.909396632062175	-3.71296627348539
IFI16	0.601594799435478	15.0465344378993	2.13361943567017	0.0436896936465472	0.909396632062175	-3.7136191039209
ORC1	0.907479630242809	8.5795797985019	2.13211273078899	0.0438259810441854	0.909396632062175	-3.71551527644188
GPR18	0.7701961837603	9.11103897795465	2.13203230570578	0.0438332665500937	0.909396632062175	-3.71561646928212
PRICKLE3	0.876588513387984	9.02823514241672	2.13187166937996	0.0438478214517154	0.909396632062175	-3.7158185794395
RHOH	0.814556132520307	9.6391741205155	2.13173057720297	0.0438606090871897	0.909396632062175	-3.71599609234245
TNFAIP3	0.925879958618699	14.1043825733763	2.13097174975304	0.0439294415990963	0.909396632062175	-3.71695068513183
FBN3	0.791863329737019	8.6667444565458	2.13085940742049	0.0439396403170963	0.909396632062175	-3.7170919936415
ADAM28	0.656719994176466	9.59843020387929	2.12887411883713	0.0441202214475114	0.909396632062175	-3.71958846990886
BLM	0.819580043630477	9.44677260857372	2.1285708463863	0.0441478656823774	0.909396632062175	-3.71996971523501
SLC35G1	0.786305986909687	8.53810275338125	2.12805474629047	0.0441949456303777	0.909396632062175	-3.72061843647668
KLKB1	0.884257443633047	9.56079525467947	2.12803388398537	0.0441968496912163	0.909396632062175	-3.72064465784835
PEX13	0.55469301127572	11.4060923411238	2.12750084960459	0.0442455236960653	0.909396632062175	-3.72131456756843
RC3H2	0.663850880807146	10.9014984806587	2.12704091790375	0.0442875610612617	0.909396632062175	-3.72189252641041
ADPRHL1	0.881201649736298	8.02805102733324	2.12549761838735	0.0444288798263423	0.909396632062175	-3.72383134735935
TRIM35	0.685623531605161	9.73678895857262	2.12513069142204	0.0444625386367435	0.909396632062175	-3.72429219388419
KLHDC7A	-0.637116478969062	8.58877508516517	-2.12435731313021	0.0445335569669186	0.909396632062175	-3.72526337999791
PNMA3	0.617504012804218	8.34306831523614	2.12424662255712	0.0445437298753607	0.909396632062175	-3.72540236558716
PLD4	0.724555991056173	8.73357805399477	2.12406113708576	0.0445607814177914	0.909396632062175	-3.72563525611509
EHD2	0.718786215659021	8.63410112075258	2.12366238591829	0.0445974581812013	0.909396632062175	-3.72613587812485
HS6ST3	0.636282203709706	9.71188405671306	2.12314101718504	0.044645454119918	0.909396632062175	-3.72679036276086
CHI3L1	1.02603368404878	9.95760222000608	2.12313099238593	0.0446463774332381	0.909396632062175	-3.72680294619685
KBTBD12	0.606279560546019	9.00738080924788	2.12245002371296	0.044709136826055	0.909396632062175	-3.72765763987488
OR1N2	0.694390611903829	8.89612191545046	2.12240422804025	0.0447133602875521	0.909396632062175	-3.72771511309098
GTF2B	0.580733068719967	13.5022334917384	2.12038285417646	0.0449001370299587	0.911234505588652	-3.7302512183301
NLRP14	0.714182648805335	8.29216583109289	2.1198376394589	0.0449506352371344	0.911234505588652	-3.73093503315956
GLUD2	0.563394971770183	12.9750210385311	2.11909688976436	0.045019325790548	0.911234505588652	-3.73186392969234
MMP3	1.06841380943449	9.04271162457662	2.11857122688261	0.0450681282824635	0.911234505588652	-3.73252299610745
GALM	0.590598059671724	11.2591483949309	2.11838413234459	0.0450855095844469	0.911234505588652	-3.73275754928097
TARS2	0.804614273247887	9.34331413781912	2.11568875801807	0.0453365820270681	0.913075608583235	-3.73613532333153
IL19	0.659562313943871	8.37686431635744	2.11495771479345	0.0454048943371619	0.913075608583235	-3.73705102446084
BCL7A	-0.962761880386688	11.92976751045	-2.11439302584819	0.0454577249264566	0.913075608583235	-3.73775822719772
PFKP	0.677301853989768	11.9267225036886	2.114379870799	0.045458956330602	0.913075608583235	-3.73777470097511
RHOU	0.82476384669148	12.172356931452	2.11333610391332	0.0455567556794854	0.91390469302928	-3.73908160030879
LATS2	0.742054587607212	12.9174943115408	2.11116173919005	0.045761097083876	0.914557176309107	-3.74180293355639
MYL5	0.61613573606933	11.2901666488855	2.11096329130779	0.0457797876272045	0.914557176309107	-3.74205122174124
HAL	0.848120556822053	8.48710659150629	2.11067707999993	0.045806756115102	0.914557176309107	-3.74240929163089
BEST1	0.74149162225811	10.9825870195292	2.11058399166437	0.0458155305096405	0.914557176309107	-3.74252574549798
PRSS2	-1.07054303690187	9.94649838421353	-2.10706543239547	0.0461482935638939	0.919157060845173	-3.74692531604123
ODF3	0.58118012394424	8.40987842855979	2.10682053334893	0.0461715350751777	0.919157060845173	-3.74723137843263
PCDHGC3	0.812918922800138	8.85140700891565	2.10634697904839	0.0462165063063347	0.919157060845173	-3.74782314457355
PLCB3	0.849356020098945	8.73010193860463	2.10293656526795	0.0465415393027139	0.923316686831253	-3.75208262936564
BTN2A2	0.675799470035697	11.0452365446083	2.10234684709428	0.0465979504077932	0.923316686831253	-3.75281876336389
KLK12	-1.05912987653124	13.8106087839445	-2.10186491951665	0.0466440960203362	0.923316686831253	-3.75342025609226
LSAMP	-0.934889172412747	10.5912428837722	-2.10176076256145	0.0466540746577484	0.923316686831253	-3.75355024371219
OR4A15	0.91184312346066	8.59380865043384	2.10111289404311	0.046716185943993	0.923360254495686	-3.75435869863565
PAPOLB	0.791662420053671	8.38448080648654	2.10045810982363	0.0467790355505592	0.923360254495686	-3.75517563743859
SGMS2	0.808378008575177	9.17503516480457	2.09885441537396	0.046933286775199	0.923360254495686	-3.75717585965587
EDA2R	0.673974396758428	8.48099767458384	2.09722705798349	0.0470902798694519	0.923360254495686	-3.75920469396913
WDR93	0.760898780015483	8.48056324825052	2.09719367493478	0.0470935052916764	0.923360254495686	-3.75924630326112
EAF2	0.741999101065607	11.2375524941395	2.09713559299831	0.0470991175568214	0.923360254495686	-3.75931869682293
ECM2	0.568434660310485	14.8338322138883	2.09623923305105	0.0471858058755533	0.923360254495686	-3.76043577655538
NCALD	0.846054053413658	11.6679274220653	2.09503023449369	0.0473029563857387	0.923360254495686	-3.76194204160252
LILRA1	0.709375797261945	9.59850258862628	2.09428082772015	0.0473757037554722	0.923360254495686	-3.76287545879483
CDHR5	0.621598537453142	8.63824423295116	2.0936201585884	0.0474399201769553	0.923360254495686	-3.76369818923182
DTL	0.697703890191175	9.33801711936368	2.09346210063187	0.0474552948156026	0.923360254495686	-3.76389499632318
FCER2	0.655744051017587	8.70795400332802	2.09334150438498	0.0474670284744601	0.923360254495686	-3.76404515188814
CAMP	0.817449843872563	8.6853133685253	2.09268818401098	0.0475306398013874	0.923360254495686	-3.76485852036097
PCSK6	0.613480155056569	9.99046743502744	2.09238853393234	0.0475598411249202	0.923360254495686	-3.7652315284395
SLC7A13	0.712857730928315	8.18377510993095	2.09224681391951	0.0475736575362054	0.923360254495686	-3.76540793246039
TUBB1	0.556033391760186	8.34379335075984	2.091989004633	0.0475988008128229	0.923360254495686	-3.76572881923636
ARHGAP39	0.863371680552522	8.48321514564706	2.08804685844805	0.0479847500664455	0.923360254495686	-3.77063262161449
SH3D19	0.619685917345654	13.7513958767166	2.08801604203425	0.0479877781000659	0.923360254495686	-3.77067093429807
BRAF	0.926989358762318	10.158485737148	2.0876654339055	0.0480222410459762	0.923360254495686	-3.77110680673336
FBXL21	0.623129236723858	8.15629179671721	2.08756332007035	0.0480322824670935	0.923360254495686	-3.77123374560865
PRSS55	0.573637288615142	8.51579365777887	2.087388061684	0.0480495209796452	0.923360254495686	-3.77145160289875
WNT2	0.946824924017356	10.2716896133691	2.0873224232814	0.0480559786347898	0.923360254495686	-3.77153319285972
PCBD1	0.519933289399964	12.8288306257729	2.08719773972173	0.048068247426	0.923360254495686	-3.77168817312677
WFIKKN1	0.740708666057426	8.69947951655046	2.086736455477	0.0481136619095793	0.923360254495686	-3.77226149747872
HAPLN3	0.756944461310844	9.86465352088696	2.08625122366299	0.0481614755282541	0.923360254495686	-3.77286450642898
TMC1	0.790701508991392	8.39191727076014	2.08581026357414	0.0482049635919485	0.923360254495686	-3.77341242711825
ZNF266	0.590994843362612	13.6744583587687	2.08509374481763	0.0482757025631362	0.923360254495686	-3.77430260307752
AFM	0.734116527436556	8.2442811481499	2.08478204170527	0.0483065047238324	0.923360254495686	-3.77468979573623
RNASE3	0.721806420450438	8.77179405951655	2.08472266755548	0.0483123740060208	0.923360254495686	-3.77476354554171
BTN1A1	0.690281980373103	8.26141064280185	2.08388708444169	0.048395041180137	0.923848194618224	-3.77580131011824
PNMA5	0.61116529188477	8.41632023907147	2.08284212943327	0.0484986003452364	0.92473333606383	-3.77709876607796
PROS1	0.568361671813728	14.5448426349648	2.08105290134674	0.0486763803357328	0.926463887939012	-3.77931945881748
KLRC4	0.631227701128333	8.53652449542315	2.08077587093944	0.0487039584852595	0.926463887939012	-3.77966319438131
ZBTB47	0.585292742355991	12.5679588418262	2.07952820733177	0.0488283356501104	0.926776781627189	-3.7812109473558
GCFC2	0.811429938341742	11.3463709399584	2.07946099999469	0.0488350434749437	0.926776781627189	-3.78129430408653
NNMT	0.978000798148116	14.23330388394	2.07814360723717	0.0489666962133325	0.927575050341347	-3.78292793813602
IFNA13	0.654782896432872	8.87815147895955	2.07693525403185	0.0490877311075273	0.927575050341347	-3.78442582547341
ESPN	0.854402193291728	8.5754544245673	2.07624850222261	0.0491566388567907	0.927575050341347	-3.78527690313073
CHIC2	0.555435998513655	12.2271758133892	2.07594309476832	0.0491873107982536	0.927575050341347	-3.78565533551872
AP1S1	0.831707749603638	9.7258496117068	2.07517422422901	0.0492646039055137	0.927575050341347	-3.78660790378323
LOC100996724	0.692365847788034	9.91326652199015	2.07421796449475	0.0493608863672368	0.927575050341347	-3.78779234374451
OR5J2	0.578578851204383	8.24892450051043	2.07419266832165	0.0493634356326159	0.927575050341347	-3.78782367168344
PRO1596	0.642637510409498	8.22491633876955	2.0737372536052	0.0494093509676853	0.927575050341347	-3.78838763982429
FIGF	0.817096766442431	15.039511574108	2.07368505909443	0.0494146157039879	0.927575050341347	-3.78845227087204
GPC2	0.605612252406482	8.94647230694267	2.07188279580671	0.0495967135229808	0.927575050341347	-3.79068337957192
NR1D1	0.985906859468582	9.41526826967656	2.07141361256156	0.0496442173143192	0.927575050341347	-3.79126401747895
LYG2	1.22830183182446	8.75300961771379	2.07128740485813	0.0496570025085825	0.927575050341347	-3.79142019270076
APITD1-CORT	0.92238224670329	8.91774077761805	2.07077718421097	0.0497087192827302	0.927575050341347	-3.79205150628503
OPCML	0.646731146290492	8.17220331557708	2.0681094656606	0.049979907788768	0.927575050341347	-3.79535087868894
