# Supplementary material for: Transcriptomic and experimental identification of immune- and telomere-related genes in pelvic organ prolapse
Source: Front Pharmacol. 2026 May 22;17:1759552. doi: 10.3389/fphar.2026.1759552 (PMC13236949; doi:10.3389/fphar.2026.1759552)
Supplement: Supplementary file 4 [file DataSheet5.csv]

ACKR4
ADH1A
ADH1B
ADH1C
ATP8B4
B9D1
BCHE
BCL3
BHMT
BOC
C3
C6
CA3
CAPN6
CCDC54
CCL8
CCR10
CD36
CFB
CLCN4
CMTM7
COL15A1
COL9A2
CSRP3
CXCL1
CYSLTR1
DEFB105A
EBF2
ENPEP
EPHB2
F13B
FABP4
FAM170A
FBXO39
FCN1
FGL2
FILIP1
FRMD7
G0S2
GAS1
GRIA2
GUCY2F
HBG2
HTR3A
IDO2
IGF2
IGSF8
ITGB1BP2
KCNIP2
KLHL34
L3MBTL4
LEFTY2
LEP
LGI1
LGI2
LINGO2
LPL
LRRC2
MAP6D1
MC1R
MGST1
MORN5
MROH5
MYBL2
MYRF
NCALD
NGF
NLRC3
NME5
NOX4
NTM
OR4F6
OR51A7
OR5P2
OSR1
PAGE4
PAK3
PCDHB8
PHYHIP
PLA2G16
PLAT
PLEKHA6
PLIN1
PTGER3
PTGIS
QRFP
RAP2C
RBP1
RELB
RGL1
RSPO3
SAA1
SAA2
SFRP2
SGCG
SLC13A3
SLC25A41
SLC38A4
SLC9A1
SLITRK3
SNAP25
SOX17
SRPX
STEAP1
SULF1
TEX15
TNC
TRIM21
TSNAXIP1
UGT2B28
VLDLR
WNT10B
ZNF334
ZNF771
