# Supplementary material for: Transcriptomic and experimental identification of immune- and telomere-related genes in pelvic organ prolapse
Source: Front Pharmacol. 2026 May 22;17:1759552. doi: 10.3389/fphar.2026.1759552 (PMC13236949; doi:10.3389/fphar.2026.1759552)
Supplement: Supplementary file 5 [file DataSheet6.csv]

ADAMTS4
AEN
ANXA3
APOLD1
ATF3
ATP1B3
AVIL
BDKRB1
BDKRB2
BHLHE40
BZW1
C21orf91
C3orf52
CCL3
CCNL1
CD58
CD69
CDKN1A
CEBPD
CENPN
CENPP
CMC2
CSRNP1
CXCR2
CYB5R4
DDX21
DPH3
DTL
DUSP1
DUSP5
EGR3
FLT1
FOSB
GADD45B
GATM
GPR183
GPRC5A
HIST1H1B
HSD17B8
ICAM1
IFRD1
IL1B
ITPKC
JDP2
KIF18A
KLF10
LATS2
LDLR
MAFF
MAP3K8
MCL1
METRNL
MIDN
MT1A
MT1B
MT1E
MT1F
MT1X
MYBPC3
MYC
NAMPT
NCOA7
NFATC1
ODF3L1
OR3A1
PDYN
PER1
PFKFB3
PIGA
PIK3R3
PNP
PPRC1
PSG5
RAB27A
RCAN1
REL
RGCC
ROMO1
RRP12
SERPINE1
SERTAD1
SIK1
SLA
SLC19A2
SLC1A4
SLC25A25
SLC25A44
SLC2A3
SLC9A2
SLCO4A1
SOD2
THBD
TICRR
TIGAR
TIPARP
TMSB10
TNFAIP3
TRAF4
TRIB1
UGCG
UQCC2
ZFP36
ZNF593
