# Supplementary material for: Transcriptomic and experimental identification of immune- and telomere-related genes in pelvic organ prolapse
Source: Front Pharmacol. 2026 May 22;17:1759552. doi: 10.3389/fphar.2026.1759552 (PMC13236949; doi:10.3389/fphar.2026.1759552)
Supplement: Supplementary file 6 [file DataSheet7.csv]

ABCA4
ACSL6
ADAMTS1
ADAMTS6
ATP11C
C18orf54
C21orf62
C6orf58
C8orf34
CCL2
CD5
CH25H
CREM
CRISPLD1
CXCL2
CXCL3
DYNLRB2
DYRK3
EGR2
EPB41L4B
FAM20A
FOXR1
FST
GFPT2
HAS2
IL6
KLF2
LRP2BP
MAGEA1
MAGEC1
MDGA2
MEDAG
MLLT11
MMP19
MMP3
MYH2
MYH3
NAP1L5
NFKBIZ
NNMT
NR4A1
NR4A2
NR4A3
NXF3
OPRM1
PARK2
PILRA
PLA2G2A
PLCH1
PRG4
PTGS2
RARRES1
RGS16
SELE
SLC10A2
SLC39A14
SLCO4C1
SPAG6
SRGN
STEAP1B
TAC4
TEKT3
TGFBI
THBS4
TNFAIP6
VN1R5
WNT2
WNT9A
ZBTB46
ZNF331
