# Supplementary material for: Transcriptomic and experimental identification of immune- and telomere-related genes in pelvic organ prolapse
Source: Front Pharmacol. 2026 May 22;17:1759552. doi: 10.3389/fphar.2026.1759552 (PMC13236949; doi:10.3389/fphar.2026.1759552)
Supplement: Supplementary file 7 [file DataSheet8.csv]

ABI3
BMP10
C4orf19
C7orf61
CACNA1G
CACNB1
CADM2
CALR
CAMK2D
CHST11
CHST2
CIPC
CNKSR3
EFHD2
EHD3
EPHA3
EPHB1
FAM19A5
FLRT1
FOXF1
GJA1
GREM1
HLA-DRB3
HS3ST3A1
HSPB8
ISL1
ITPKA
KCNK3
KLK15
KRT85
LAMC3
LBX1
LRFN5
LYZL6
MCC
MIS18BP1
NEFM
NTF3
OR2G3
OXCT2
PCDH9
PCP4
PDE5A
PHACTR1
PIP4K2A
PLA1A
POPDC2
PPP2R5E
PTN
RAB11FIP3
RTN2
SCML2
SEMA5A
SFRP1
SFRP4
SLC2A13
SOCS2
SOCS4
SOHLH2
SPCS3
TMEM130
TRHDE
TRIM36
TRPC6
TSLP
WFDC1
XDH
ZFHX4
