# Supplementary material for: Transcriptomic and experimental identification of immune- and telomere-related genes in pelvic organ prolapse
Source: Front Pharmacol. 2026 May 22;17:1759552. doi: 10.3389/fphar.2026.1759552 (PMC13236949; doi:10.3389/fphar.2026.1759552)
Supplement: Supplementary file 8 [file DataSheet9.csv]

ONTOLOGY	ID	Description	GeneRatio	BgRatio	pvalue	p.adjust	qvalue	geneID	Count
GO:0000307	CC	GO:0000307	cyclin-dependent protein kinase holoenzyme complex	2/6	50/19518	0.0000958426753317417	0.000479213376658708	NA	CCNL1/CDKN1A	2
GO:1902554	CC	GO:1902554	serine/threonine protein kinase complex	2/6	121/19518	0.000562520599257416	0.00128907541747173	NA	CCNL1/CDKN1A	2
GO:1902911	CC	GO:1902911	protein kinase complex	2/6	142/19518	0.000773445250483037	0.00128907541747173	NA	CCNL1/CDKN1A	2
GO:0061695	CC	GO:0061695	transferase complex	transferring phosphorus-containing groups	2/6	306/19518	0.00352504553117725	0.00440630691397156	NA	CCNL1/CDKN1A	2
GO:0016607	CC	GO:0016607	nuclear speck	2/6	415/19518	0.0063925473591421	0.0063925473591421	NA	CCNL1/NAMPT	2
GO:0016538	MF	GO:0016538	cyclin-dependent protein serine/threonine kinase regulator activity	2/6	50/18369	0.000108163695960013	0.00302858348688038	0.00125242174269489	CCNL1/CDKN1A	2
GO:0004861	MF	GO:0004861	cyclin-dependent protein serine/threonine kinase inhibitor activity	1/6	12/18369	0.00391378311598412	0.0363699191243267	0.0150401921190825	CDKN1A	1
GO:0140313	MF	GO:0140313	molecular sequestering activity	1/6	15/18369	0.00489023179600212	0.0363699191243267	0.0150401921190825	CDKN1A	1
GO:0004435	MF	GO:0004435	phosphatidylinositol phospholipase C activity	1/6	24/18369	0.00781479314840539	0.0363699191243267	0.0150401921190825	PLCH1	1
GO:0004629	MF	GO:0004629	phospholipase C activity	1/6	27/18369	0.00878805377429903	0.0363699191243267	0.0150401921190825	PLCH1	1
GO:0001228	MF	GO:0001228	DNA-binding transcription activator activity	RNA polymerase II-specific	2/6	468/18369	0.00907751111728252	0.0363699191243267	0.0150401921190825	REL/FOXR1	2
GO:0001216	MF	GO:0001216	DNA-binding transcription activator activity	2/6	472/18369	0.00922809522356645	0.0363699191243267	0.0150401921190825	REL/FOXR1	2
GO:0030332	MF	GO:0030332	cyclin binding	1/6	34/18369	0.0110559017029306	0.0363699191243267	0.0150401921190825	CDKN1A	1
GO:0030291	MF	GO:0030291	protein serine/threonine kinase inhibitor activity	1/6	36/18369	0.0117030634682016	0.0363699191243267	0.0150401921190825	CDKN1A	1
GO:0004860	MF	GO:0004860	protein kinase inhibitor activity	1/6	40/18369	0.0129963282859413	0.0363699191243267	0.0150401921190825	CDKN1A	1
GO:0019210	MF	GO:0019210	kinase inhibitor activity	1/6	44/18369	0.0142881825131284	0.0363699191243267	0.0150401921190825	CDKN1A	1
GO:0016763	MF	GO:0016763	pentosyltransferase activity	1/6	49/18369	0.0159010185296009	0.0371023765690688	0.0153430880548781	NAMPT	1
