# Supplementary material for: Transcriptomic and experimental identification of immune- and telomere-related genes in pelvic organ prolapse
Source: Front Pharmacol. 2026 May 22;17:1759552. doi: 10.3389/fphar.2026.1759552 (PMC13236949; doi:10.3389/fphar.2026.1759552)
Supplement: Supplementary file 9 [file DataSheet10.csv]

category	subcategory	ID	Description	GeneRatio	BgRatio	pvalue	p.adjust	qvalue	geneID	Count
hsa05202	Human Diseases	Cancer: overview	hsa05202	Transcriptional misregulation in cancer	2/4	198/8863	0.00289253061916346	0.0681537443856313	0.0358703917819112	5966/1026	2
hsa05203	Human Diseases	Cancer: overview	hsa05203	Viral carcinogenesis	2/4	205/8863	0.00309789747207415	0.0681537443856313	0.0358703917819112	5966/1026	2
hsa05216	Human Diseases	Cancer: specific types	hsa05216	Thyroid cancer	1/4	37/8863	0.0165971504503336	0.0920739503175071	0.0484599738513195	1026	1
hsa00760	Metabolism	Metabolism of cofactors and vitamins	hsa00760	Nicotinate and nicotinamide metabolism	1/4	38/8863	0.0170428349504694	0.0920739503175071	0.0484599738513195	10135	1
hsa05219	Human Diseases	Cancer: specific types	hsa05219	Bladder cancer	1/4	41/8863	0.0183789795433597	0.0920739503175071	0.0484599738513195	1026	1
hsa05213	Human Diseases	Cancer: specific types	hsa05213	Endometrial cancer	1/4	59/8863	0.0263672640806384	0.0920739503175071	0.0484599738513195	1026	1
hsa05217	Human Diseases	Cancer: specific types	hsa05217	Basal cell carcinoma	1/4	63/8863	0.0281357967487137	0.0920739503175071	0.0484599738513195	1026	1
hsa05211	Human Diseases	Cancer: specific types	hsa05211	Renal cell carcinoma	1/4	70/8863	0.0312249302050415	0.0920739503175071	0.0484599738513195	1026	1
hsa00562	Metabolism	Carbohydrate metabolism	hsa00562	Inositol phosphate metabolism	1/4	73/8863	0.032546587700943	0.0920739503175071	0.0484599738513195	23007	1
hsa05218	Human Diseases	Cancer: specific types	hsa05218	Melanoma	1/4	73/8863	0.032546587700943	0.0920739503175071	0.0484599738513195	1026	1
hsa05223	Human Diseases	Cancer: specific types	hsa05223	Non-small cell lung cancer	1/4	73/8863	0.032546587700943	0.0920739503175071	0.0484599738513195	1026	1
hsa01524	Human Diseases	Drug resistance: antineoplastic	hsa01524	Platinum drug resistance	1/4	75/8863	0.0334269411016945	0.0920739503175071	0.0484599738513195	1026	1
hsa04115	Cellular Processes	Cell growth and death	hsa04115	p53 signaling pathway	1/4	75/8863	0.0334269411016945	0.0920739503175071	0.0484599738513195	1026	1
hsa05214	Human Diseases	Cancer: specific types	hsa05214	Glioma	1/4	76/8863	0.0338668924257264	0.0920739503175071	0.0484599738513195	1026	1
hsa05212	Human Diseases	Cancer: specific types	hsa05212	Pancreatic cancer	1/4	77/8863	0.0343066935444583	0.0920739503175071	0.0484599738513195	1026	1
hsa05220	Human Diseases	Cancer: specific types	hsa05220	Chronic myeloid leukemia	1/4	77/8863	0.0343066935444583	0.0920739503175071	0.0484599738513195	1026	1
hsa04012	Environmental Information Processing	Signal transduction	hsa04012	ErbB signaling pathway	1/4	86/8863	0.0382581500149299	0.0920739503175071	0.0484599738513195	1026	1
hsa05210	Human Diseases	Cancer: specific types	hsa05210	Colorectal cancer	1/4	87/8863	0.0386964509605766	0.0920739503175071	0.0484599738513195	1026	1
hsa05222	Human Diseases	Cancer: specific types	hsa05222	Small cell lung cancer	1/4	93/8863	0.0413231114120863	0.0920739503175071	0.0484599738513195	1026	1
hsa05215	Human Diseases	Cancer: specific types	hsa05215	Prostate cancer	1/4	98/8863	0.0435078801330065	0.0920739503175071	0.0484599738513195	1026	1
hsa01522	Human Diseases	Drug resistance: antineoplastic	hsa01522	Endocrine resistance	1/4	99/8863	0.0439443853788102	0.0920739503175071	0.0484599738513195	1026	1
hsa04066	Environmental Information Processing	Signal transduction	hsa04066	HIF-1 signaling pathway	1/4	110/8863	0.0487360888718651	0.0964847147774788	0.050781428830252	1026	1
