# Supplementary material for: Transcriptomic and experimental identification of immune- and telomere-related genes in pelvic organ prolapse
Source: Front Pharmacol. 2026 May 22;17:1759552. doi: 10.3389/fphar.2026.1759552 (PMC13236949; doi:10.3389/fphar.2026.1759552)
Supplement: Supplementary file 10 [file DataSheet11.csv]

	ID	Description	setSize	enrichmentScore	NES	pvalue	p.adjust	qvalue	rank	leading_edge	core_enrichment
KEGG_EPITHELIAL_CELL_SIGNALING_IN_HELICOBACTER_PYLORI_INFECTION	KEGG_EPITHELIAL_CELL_SIGNALING_IN_HELICOBACTER_PYLORI_INFECTION	KEGG_EPITHELIAL_CELL_SIGNALING_IN_HELICOBACTER_PYLORI_INFECTION	65	0.460217076110661	1.69710954508031	7.95286715877051e-05	0.0141561035426115	0.0122223011071631	5511	tags=65%, list=34%, signal=43%	CXCL1/PTPRZ1/RELA/ATP6V0A2/MAP3K14/ATP6V1C1/TJP1/ATP6V1G1/NFKB1/NFKBIA/ATP6V1B2/MAP2K4/PLCG2/ATP6V0B/ATP6V1D/CHUK/ATP6V0C/MAPK14/HBEGF/CASP3/MAPK12/ATP6V0E2/ATP6V0E1/IKBKG/MAPK8/ADAM17/JAM2/JUN/CCL5/MAPK11/CSK/NOD1/TCIRG1/ATP6V1A/SRC/ATP6V1H/MAPK13/PAK1/ATP6V0D1/CXCL8/MAPK10/PTPN11
KEGG_ACUTE_MYELOID_LEUKEMIA	KEGG_ACUTE_MYELOID_LEUKEMIA	KEGG_ACUTE_MYELOID_LEUKEMIA	56	0.455945380341754	1.64871007946439	0.000307593650115447	0.0182505565735165	0.0157574290936334	3949	tags=52%, list=24%, signal=39%	BRAF/PIM1/STAT3/MAPK1/RELA/KRAS/MYC/PIK3CB/AKT1/MTOR/NFKB1/RUNX1/STAT5B/CHUK/STAT5A/AKT3/FLT3/RAF1/IKBKG/NRAS/PIK3R3/RPS6KB1/ARAF/HRAS/BAD/PIK3CA/PIK3R5/PML/PPARD
KEGG_UBIQUITIN_MEDIATED_PROTEOLYSIS	KEGG_UBIQUITIN_MEDIATED_PROTEOLYSIS	KEGG_UBIQUITIN_MEDIATED_PROTEOLYSIS	123	0.383000056651042	1.5012028754751	0.000303036791116907	0.0182505565735165	0.0157574290936334	5437	tags=56%, list=34%, signal=38%	ANAPC5/HERC2/UBR5/NEDD4L/UBE2D3/UBE2D1/CUL4A/CUL1/UBE2J1/UBE3A/NEDD4/BIRC2/HERC4/UBA2/TRAF6/UBE2Z/CDC23/HERC3/UBE3B/FBXO4/KEAP1/SYVN1/PIAS2/UBE3C/BIRC6/CDC27/WWP1/SOCS3/ANAPC1/CUL5/SIAH1/PIAS3/UBE2K/HERC1/PIAS4/DDB2/UBE2Q1/UBE2Q2/UBE2E3/TRIM37/FBXW11/CUL7/UBA7/FBXW7/UBE2H/UBA1/DDB1/PML/UBE2D2/UBE2G1/ITCH/SMURF1/UBE2B/UBE4A/NHLRC1/STUB1/PIAS1/BIRC3/TRIP12/SMURF2/CDC26/UBE2N/ANAPC11/RNF7/ANAPC4/BTR…
KEGG_CHRONIC_MYELOID_LEUKEMIA	KEGG_CHRONIC_MYELOID_LEUKEMIA	KEGG_CHRONIC_MYELOID_LEUKEMIA	70	0.420199230104897	1.566970187119	0.000838035087366355	0.0273070982036656	0.0235767967932299	3881	tags=49%, list=24%, signal=37%	CDKN1A/BRAF/MAPK1/TGFB2/RELA/KRAS/MYC/PIK3CB/AKT1/ABL1/NFKB1/SHC1/RUNX1/NFKBIA/SMAD4/CTBP2/STAT5B/CHUK/GAB2/STAT5A/AKT3/E2F3/SMAD3/RAF1/HDAC2/IKBKG/NRAS/PIK3R3/ARAF/HRAS/BAD/CTBP1/PIK3CA/PIK3R5
KEGG_SMALL_CELL_LUNG_CANCER	KEGG_SMALL_CELL_LUNG_CANCER	KEGG_SMALL_CELL_LUNG_CANCER	84	0.400475677505244	1.52749211692755	0.000819717564893581	0.0273070982036656	0.0235767967932299	6647	tags=61%, list=41%, signal=36%	TRAF4/TRAF5/RELA/BIRC2/MYC/PIK3CB/AKT1/LAMA1/TRAF6/APAF1/NFKB1/NFKBIA/PIAS2/TRAF1/CHUK/LAMA3/CASP9/PIAS3/AKT3/PIAS4/E2F3/PTK2/LAMC1/PTEN/IKBKG/PIK3R3/LAMA2/FHIT/COL4A2/PTGS2/PIK3CA/PIK3R5/LAMB1/PIAS1/BIRC3/PIK3CD/BCL2/RB1/ITGA2/ITGAV/CDK4/LAMA5/TRAF2/CKS1B/E2F1/CDKN2B/RARB/LAMB2/RXRA/ITGA6/NOS2
KEGG_TOLL_LIKE_RECEPTOR_SIGNALING_PATHWAY	KEGG_TOLL_LIKE_RECEPTOR_SIGNALING_PATHWAY	KEGG_TOLL_LIKE_RECEPTOR_SIGNALING_PATHWAY	101	0.383437764468617	1.48583522209157	0.000920463984393221	0.0273070982036656	0.0235767967932299	5408	tags=50%, list=33%, signal=33%	MAP3K8/FOS/MAPK1/RELA/TLR3/IRF7/PIK3CB/AKT1/IFNA1/RIPK1/TRAF6/IFNA14/TICAM1/IFNAR1/IKBKE/MAP3K7/NFKB1/NFKBIA/MAP2K4/CHUK/IRAK1/TBK1/AKT3/MAPK14/MAPK12/IKBKG/PIK3R3/CCL3/MAPK8/CD86/CCL4/IRAK4/TLR9/CASP8/PIK3CA/PIK3R5/IL6/TLR2/JUN/CCL5/MAP2K3/MAPK11/TLR7/MYD88/IRF5/PIK3CD/MAP2K2/MAPK13/CXCL8/MAPK10
KEGG_RNA_DEGRADATION	KEGG_RNA_DEGRADATION	KEGG_RNA_DEGRADATION	54	0.433442387262813	1.55944235205203	0.00151867512498459	0.0386177388924652	0.0333423410898872	5838	tags=63%, list=36%, signal=40%	DIS3/HSPA9/MPHOSPH6/HSPD1/ENO2/DCP1A/PATL1/CNOT8/PARN/EXOSC10/EXOSC3/CNOT9/XRN2/DCPS/EDC4/CNOT4/EXOSC9/EXOSC2/CNOT10/XRN1/CNOT3/DCP2/PAPOLA/EXOSC7/EXOSC1/PNPT1/LSM3/TTC37/C1D/WDR61/CNOT7/CNOT1/EDC3/ENO1
