# Supplementary material for: Transcriptomic and experimental identification of immune- and telomere-related genes in pelvic organ prolapse
Source: Front Pharmacol. 2026 May 22;17:1759552. doi: 10.3389/fphar.2026.1759552 (PMC13236949; doi:10.3389/fphar.2026.1759552)
Supplement: Supplementary file 11 [file DataSheet12.csv]

	ID	Description	setSize	enrichmentScore	NES	pvalue	p.adjust	qvalue	rank	leading_edge	core_enrichment
KEGG_RIBOSOME	KEGG_RIBOSOME	KEGG_RIBOSOME	83	0.461015550063939	1.867006605567	8.55684264882141e-07	0.000152311799149021	0.00012790227959291	7227	tags=84%, list=45%, signal=47%	RPL14/MRPL13/RPL12/RPS16/RPL4/RPS18/RPSA/RPS29/RPL24/RPL7A/RPS15A/RPL27A/RPL7/RPL36/RPL26L1/RSL24D1/RPL13A/RPL28/RPL29/RPL18/RPL39/RPS11/RPL37A/RPS28/RPL19/RPS15/RPL22/RPL35/RPL6/RPL30/RPL32/FAU/RPS4X/UBA52/RPS2/RPS27L/RPL21/RPS25/RPL18A/RPS23/RPS6/RPS24/RPL37/RPL27/RPL3/RPS27/RPS5/RPL41/RPL23/RPL35A/RPS9/RPL8/RPLP0/RPL38/RPL23A/RPS17/RPL10A/RPL13/RPL34/RPS3A/RPL31/RPL36AL/RPS20/RPS7/RPS27A/RPS12…
KEGG_SPLICEOSOME	KEGG_SPLICEOSOME	KEGG_SPLICEOSOME	119	0.413845522339632	1.73916470752343	1.84011280367291e-06	0.000163770039526889	0.000137524220063975	4901	tags=61%, list=30%, signal=43%	SF3B1/AQR/EIF4A3/SRSF3/MAGOH/PRPF38B/BUD31/PRPF18/LSM8/HNRNPC/DDX42/HSPA2/DDX46/RBM25/LSM7/SNRPD1/CWC15/SNU13/DHX16/NCBP1/LSM3/TRA2A/CHERP/HNRNPA1L2/SRSF5/RBM17/DHX38/TRA2B/BCAS2/SRSF2/HNRNPM/SLU7/ALYREF/PRPF8/SRSF4/SF3A3/SART1/SNRPB/PQBP1/TXNL4A/DHX8/PRPF38A/RBM8A/RBMX/PUF60/RBM22/SF3B3/SF3A1/SRSF10/CCDC12/SRSF9/ACIN1/THOC1/CRNKL1/ISY1/HSPA6/USP39/LSM5/DDX5/SRSF8/SF3B4/SMNDC1/PRPF4/SF3B5/SNRPC/P…
KEGG_LYSOSOME	KEGG_LYSOSOME	KEGG_LYSOSOME	118	0.397760707174171	1.67080894565096	2.83439333707897e-05	0.00168174004666685	0.00141222404864987	7307	tags=72%, list=45%, signal=40%	CLTC/ATP6V0B/CTSO/LGMN/MCOLN1/NPC2/GLA/NEU1/IDS/TPP1/LAPTM5/CD164/MANBA/PLA2G15/FUCA1/NAGA/PSAP/HYAL1/ASAH1/GBA/CD63/PPT2/SLC11A1/CLN5/AP3B1/SCARB2/M6PR/GUSB/AP1S2/ATP6V0C/SORT1/MFSD8/AP4S1/AGA/CD68/ATP6V0A2/GGA3/HEXB/SLC17A5/LAPTM4B/HEXA/CTSL/NPC1/AP1G1/CLTA/LAMP2/LAPTM4A/PPT1/DNASE2/ARSB/CTSS/CTSE/CTSA/IGF2R/LIPA/GNPTG/AP4B1/ACP2/ACP5/AP1M1/ATP6V0D1/ATP6V1H/CLN3/MAN2B1/ARSG/CTSK/NAGPA/CTSC/GALC…
KEGG_UBIQUITIN_MEDIATED_PROTEOLYSIS	KEGG_UBIQUITIN_MEDIATED_PROTEOLYSIS	KEGG_UBIQUITIN_MEDIATED_PROTEOLYSIS	123	0.374154151846663	1.57592049364782	5.13552562475321e-05	0.00228530890301518	0.00191906483872357	7704	tags=73%, list=48%, signal=39%	UBE2D3/SIAH1/UBE2D2/CUL5/CDC23/UBE2D1/UBE3A/SMURF2/TRIP12/PIAS2/CUL4A/UBR5/CUL1/CDC26/TRAF6/UBE3C/ANAPC11/HERC3/UBE2G1/UBE2H/UBE4A/UBE2Q2/ANAPC5/NEDD4/UBE3B/HERC4/RBX1/FBXO4/KEAP1/ANAPC13/BIRC2/RCHY1/UBE2N/UBE2Q1/UBA3/UBE2J1/WWP1/UBA2/BTRC/CDC27/HERC1/RNF7/ANAPC10/SYVN1/HERC2/UBE2E3/BIRC6/TRIM37/SOCS3/UBE2D4/FBXW11/SMURF1/UBE2L6/UBE2A/UBE2B/PPIL2/STUB1/UBA1/SAE1/UBE2K/MID1/NEDD4L/ANAPC1/DDB1/CDC3…
KEGG_RNA_DEGRADATION	KEGG_RNA_DEGRADATION	KEGG_RNA_DEGRADATION	54	0.469014678963223	1.81049169247152	7.27603927567627e-05	0.00259026998214075	0.00217515279399164	4443	tags=61%, list=27%, signal=44%	HSPA9/DIS3/PAPOLA/EXOSC3/WDR61/PATL1/CNOT8/LSM8/MPHOSPH6/HSPD1/LSM7/PARN/DCP2/LSM3/DCPS/DCP1A/XRN1/EXOSC10/XRN2/EXOSC4/CNOT2/C1D/ENO2/EDC4/EXOSC1/LSM1/CNOT6L/CNOT7/CNOT4/EXOSC9/LSM5/EXOSC2/CNOT10
KEGG_PROTEASOME	KEGG_PROTEASOME	KEGG_PROTEASOME	41	0.47809196012321	1.77378576277568	0.000253671697550742	0.00752559369400534	0.00631954053547462	6925	tags=83%, list=43%, signal=48%	PSMA1/PSMA3/PSMD6/PSMC1/PSMA6/PSMB10/POMP/PSMB4/PSME1/PSMB3/PSMB5/PSMD14/PSMD1/PSME4/PSME2/PSMC6/PSMD4/PSMD11/PSMB9/PSMB7/PSMA5/PSMC4/PSMA7/PSMF1/PSMB1/PSMB2/PSMC2/PSMD13/PSMC5/PSMA2/PSMB6/PSME3/PSMD7/PSMB8
KEGG_VIRAL_MYOCARDITIS	KEGG_VIRAL_MYOCARDITIS	KEGG_VIRAL_MYOCARDITIS	64	0.421660812869751	1.66328891151209	0.000307593650115447	0.00782166710293565	0.00656816516035991	5243	tags=58%, list=32%, signal=39%	CD86/BID/LAMA2/HLA-DRB1/CASP3/HLA-DMB/EIF4G2/HLA-DMA/RAC2/SGCB/ABL2/MYH3/DAG1/EIF4G3/ITGB2/MYH11/CD55/ICAM1/ABL1/HLA-DQB1/MYH10/ITGAL/HLA-DRB3/HLA-DRB4/CASP8/CAV1/EIF4G1/HLA-DOB/CD40LG/CASP9/FYN/RAC1/RAC3/HLA-DRA/HLA-DOA/PRF1/ACTG1
KEGG_AMINO_SUGAR_AND_NUCLEOTIDE_SUGAR_METABOLISM	KEGG_AMINO_SUGAR_AND_NUCLEOTIDE_SUGAR_METABOLISM	KEGG_AMINO_SUGAR_AND_NUCLEOTIDE_SUGAR_METABOLISM	41	0.459539182492863	1.70495245126763	0.000711946236063613	0.0158408037524154	0.0133021533580307	6303	tags=66%, list=39%, signal=40%	GFPT1/UGP2/GALK2/CYB5R1/PMM2/NANS/GFPT2/GMDS/GNE/HEXB/NAGK/GPI/HEXA/PGM2/CMAS/UGDH/UXS1/FPGT/GNPNAT1/GNPDA1/AMDHD2/MPI/GALK1/RENBP/PMM1/HK1/NPL
KEGG_OXIDATIVE_PHOSPHORYLATION	KEGG_OXIDATIVE_PHOSPHORYLATION	KEGG_OXIDATIVE_PHOSPHORYLATION	99	0.365569757899049	1.5100312546998	0.00104006956604479	0.0205702647506635	0.017273669985773	7814	tags=71%, list=48%, signal=37%	ATP6V0B/ATP6V0E1/NDUFS3/ATP6V1C1/NDUFB5/NDUFA2/COX5B/UQCRFS1/SDHB/ATP6V1G1/NDUFV2/NDUFB9/ATP6V1B2/ATP6V0C/NDUFA9/NDUFA11/NDUFA3/NDUFS7/PPA2/SDHD/ATP6V0A2/COX6B1/NDUFA10/NDUFS4/COX7C/NDUFS8/UQCR11/UQCRC2/NDUFB1/ATP6V1D/COX4I1/PPA1/NDUFA1/NDUFA8/SDHA/NDUFA7/NDUFS5/UQCR10/ATP6V0D1/ATP6V1H/NDUFB10/NDUFB8/NDUFA6/NDUFB6/COX10/COX7B/UQCRC1/CYC1/COX6A1/NDUFB7/UQCRQ/COX8C/NDUFV1/ATP6V1A/ATP6V1E1/NDUFS1/CO…
